# Supplementary material for: Host–guest selectivity in a series of isoreticular metal–organic frameworks: observation of acetylene-to-alkyne and carbon dioxide-to-amide interactions
Source: Chem Sci. 2018 Oct 12;10(4):1098–106. doi: 10.1039/c8sc03622e (PMC6346404; doi:10.1039/c8sc03622e)
Supplement: Supplementary file 2 [file SC-010-C8SC03622E-s002.cif]

# Electronic Supplementary Material (ESI) for Chemical Science.
# This journal is © The Royal Society of Chemistry 2018

####################################################################### 
# 
# This file contains crystal structure data downloaded from the 
# Cambridge Structural Database (CSD) hosted by the Cambridge 
# Crystallographic Data Centre (CCDC).
# 
# Full information about CCDC data access policies and citation 
# guidelines are available at http://www.ccdc.cam.ac.uk/access/V1 
# 
# Audit and citation data items may have been added by the CCDC. 
# Please retain this information to preserve the provenance of 
# this file and to allow appropriate attribution of the data. 
# 
#######################################################################

data_MFM-126_sq
_database_code_depnum_ccdc_archive 'CCDC 1857732'
_audit_update_record             
;
2018-07-23 deposited with the CCDC.
2018-10-02 downloaded from the CCDC.
;
_nottingham_internal_coll_name   CUOBMB
_nottingham_internal_coll_number 12704
_nottingham_internal_coll_client OB/MS
_nottingham_internal_coll_type   custom
_nottingham_internal_coll_frame_method 'omega scans'
_nottingham_internal_coll_frame_time '60.0000, 240.0000'
_nottingham_internal_coll_frame_width 1.0000
_nottingham_internal_coll_user   pcxob1
_nottingham_internal_coll_date   31/10/2014
_nottingham_internal_coll_location NOTTS
_nottingham_internal_coll_instrument 'GVA, PL13110002'
_nottingham_internal_NCS_number  ?
_nottingham_internal_process_date 03/11/2014
_nottingham_internal_process_user pcxob1
_nottingham_internal_solution_date 03/11/2014
_nottingham_internal_solution_user pcxob1
_nottingham_internal_refinement_date 09/09/2016
_nottingham_internal_refinement_user pcxob1/pczspa
_nottingham_internal_self_archive_date 09/09/2016
_nottingham_internal_self_validation_date 09/09/2016
_nottingham_internal_self_validation_user pcxob1/pczspa
_nottingham_internal_validation_date ?
_nottingham_internal_validation_user ?
_nottingham_internal_archive_date ?
_diffrn_crystal_treatment        'flash frozen in gaseous N2'
_refine_special_details          
;The diffraction of the crystal was weak with little intensity beyond 0.9 A resolution, this is likely 
 a consequence of large volumes of poorly ordered solvent (total void fraction 0.44) and conformational disorder 
 in the majority of the ligand.

 Conformational disorder was observed in pyrimidine ring N11-C16, amide moiety C17-N19 and phenyl ring C21-c26
 (i.e. the only atoms in the structure not disordered are the two carboxylate groups and the copper atom). The
 occupancies of the two pyrimidine ring components were refined before each being fixed at a value of half.The
 occupancies of the two phenyl ring components were refined using a free variable and constrained to sum to
 unity (occupancy of component A 0.35(1). The four amide conformations were constrained to have a value of
 half the occupancy of the phenyl ring with which they share connectivity.

 The phenyl ring was constrained to have regular hexagonal geometry (AFIX 66). The pyrimidine ring was
 restrained to have planar geometry (FLAT). The 1,2 and 1,3 distances around the disordered pair of pyrimidine
 rings were restrained to reflect the C2v symmetry of the pyrimidyl moiety (SADI). Pairs of amide nitrogen
 atoms N19C/N19D and N19E/N19F were constrained to occupy the same sites and have identical isotropic thermal
 displacement parameters (EXZY/EADP). The three atoms of each amide moiety and connected pyrimidine carbon
 atom were restrained to lie in a flat plane (FLAT). The nitrogen atoms of the amide moieties were restrained
 to lie in a flat plane with the 1,2,4 and 6 positions of the phenyl to which they are bound (FLAT). The atoms
 of the carboxylate moieties were restrained to lie in a flat plane with the 1 and 4 positions of the phenyl
 rings to which they are bound (FLAT). The carbon atoms of the four amide conformations are restrained to lie
 in a flat plane with the 1,2,4 and 6 positions of the pyrimidine rings to which they are bound (FLAT).
 Geometric similarity restraints have been applied to the chemically identical 1,2 and 1,3 distances within
 the four amide conformations, the amide carbon to pyrimidine distances, the amide nitrogen to phenyl
 distances, the carboxylate carbon to oxygen distances and the carboxylate carbon to phenyl ring distances
 (SADI). The two distances between pyrimidine N11a to Cu1 and N11B to Cu1 were restrained to be similar (SADI).

 All atoms except those of the disordered amide moieties have been refined with anisotropic displacement
 parameters. Rigid bond and similarity restraints have been applied to the anisotropic displacement parameters
 of all the atoms in the structure (RIGU, SIMU).The hydrogen atoms were placed geometrically and refined using a
 riding model.

 Disordered solvent molecules could not be sensibly modelled, so the structure was treated with PLATON SQUEEZE 
 (P. v.d. Sluis & A.L. Spek, Acta Cryst. 1990, A46, 194-201). A total of 1154 electrons were accounted from the 
 P1 cell in this, equating to 1.5 dimethylformamide molecules per asymmetric unit, which have been included in 
 the unit cell contents and calculation of derived parameters.

 A large positive electron denisty peak (3.94 e A^-3) lies on the three-fold symmetry axis 2.00 A from disordered 
 pyrimidine nitrogen atoms N13A and N13B. The electron density is too close to the pyrimidine moieties to be 
 plausibly modelled as a guest solvent and may be an artifiact of fourier truncation errors.,SQUEEZE
;
_vrf_CHEMW03_MFM-126_sq          
;
PROBLEM: ALERT: The ratio of given/expected molecular weight as
RESPONSE:
 Disordered solvent molecules could not be sensibly modelled, so the structure was treated with PLATON SQUEEZE 
 (P. v.d. Sluis & A.L. Spek, Acta Cryst. 1990, A46, 194-201). A total of 1154 electrons were accounted from the 
 P1 cell in this, equating to 1.5 dimethylformamide molecules per asymmetric unit, which have been included in 
 the unit cell contents and calculation of derived parameters.
;
_vrf_DIFMX01_MFM-126_sq          
;
PROBLEM: The maximum difference density is > 0.1*ZMAX*1.00
RESPONSE:
 A large positive electron denisty peak (3.94 e A^-3) lies on the three-fold symmetry axis 2.00 A from disordered 
 pyrimidine nitrogen atoms N13A and N13B. The electron density is too close to the pyrimidine moieties to be 
 plausibly modelled as a guest solvent and may be an artifiact of fourier truncation errors.
;
_vrf_PLAT084_MFM-126_sq          
;
PROBLEM: High wR2 Value (i.e. > 0.25) ...................       0.38 Report
RESPONSE:
 The diffraction of the crystal was weak with little intensity beyond 0.9 A resolution, this is likely 
 a consequence of large volumes of poorly ordered solvent (total void fraction 0.44) and conformational disorder 
 in the majority of the ligand.
;
_vrf_PLAT094_MFM-126_sq          
;
PROBLEM: Ratio of Maximum / Minimum Residual Density ....       6.28 Report
RESPONSE:
 A large positive electron denisty peak (3.94 e A^-3) lies on the three-fold symmetry axis 2.00 A from disordered 
 pyrimidine nitrogen atoms N13A and N13B. The electron density is too close to the pyrimidine moieties to be 
 plausibly modelled as a guest solvent and may be an artifiact of fourier truncation errors.
;
_vrf_PLAT097_MFM-126_sq          
;
PROBLEM: Large Reported Max.  (Positive) Residual Density       3.94 eA-3  
RESPONSE:
 A large positive electron denisty peak (3.94 e A^-3) lies on the three-fold symmetry axis 2.00 A from disordered 
 pyrimidine nitrogen atoms N13A and N13B. The electron density is too close to the pyrimidine moieties to be 
 plausibly modelled as a guest solvent and may be an artifiact of fourier truncation errors.
;
_vrf_RFACR01_MFM-126_sq          
;
PROBLEM: The value of the weighted R factor is > 0.35
RESPONSE:
 The diffraction of the crystal was weak with little intensity beyond 0.9 A resolution, this is likely 
 a consequence of large volumes of poorly ordered solvent (total void fraction 0.44) and conformational disorder 
 in the majority of the ligand.
;
loop_
_platon_squeeze_void_nr
_platon_squeeze_void_average_x
_platon_squeeze_void_average_y
_platon_squeeze_void_average_z
_platon_squeeze_void_volume
_platon_squeeze_void_count_electrons
_platon_squeeze_void_content
1 0.000 0.000 0.000 464 107 '2(C3 H7 N O)'
2 -0.005 0.493 -0.004 3104 833 '21(C3 H7 N O)'
3 0.333 0.667 0.667 466 107 '2(C3 H7 N O)'
4 0.667 0.333 0.333 466 107 '2(C3 H7 N O)'

_platon_squeeze_void_probe_radius 1.20
_platon_squeeze_details          ?
_audit_creation_date             2016-09-09
_audit_creation_method           
;
Olex2 1.2
(compiled 2016.08.25 svn.r3337 for OlexSys, GUI svn.r5221)
;
_shelx_SHELXL_version_number     2014/7
_chemical_name_common            ?
_chemical_name_systematic        MFM-126
_chemical_formula_moiety         'C13 H7 Cu N3 O5'
_chemical_formula_sum            'C17.50 H17.50 Cu N4.50 O6.50'
_chemical_formula_weight         458.40
_chemical_melting_point          ?
_chemical_oxdiff_formula         C13H7N3O5Cu
_chemical_oxdiff_usercomment     
'CUOBMB in fomblin film on micromount for OB/MS'
loop_
_atom_type_symbol
_atom_type_description
_atom_type_scat_dispersion_real
_atom_type_scat_dispersion_imag
_atom_type_scat_source
C C 0.0181 0.0091 'International Tables Vol C Tables 4.2.6.8 and 6.1.1.4'
H H 0.0000 0.0000 'International Tables Vol C Tables 4.2.6.8 and 6.1.1.4'
Cu Cu -1.9646 0.5888 'International Tables Vol C Tables 4.2.6.8 and 6.1.1.4'
N N 0.0311 0.0180 'International Tables Vol C Tables 4.2.6.8 and 6.1.1.4'
O O 0.0492 0.0322 'International Tables Vol C Tables 4.2.6.8 and 6.1.1.4'

_shelx_space_group_comment       
;
The symmetry employed for this shelxl refinement is uniquely defined
by the following loop, which should always be used as a source of
symmetry information in preference to the above space-group names.
They are only intended as comments.
;
_space_group_crystal_system      trigonal
_space_group_IT_number           148
_space_group_name_H-M_alt        'R -3'
_space_group_name_Hall           '-R 3'
loop_
_space_group_symop_operation_xyz
'x, y, z'
'-y, x-y, z'
'-x+y, -x, z'
'x+2/3, y+1/3, z+1/3'
'-y+2/3, x-y+1/3, z+1/3'
'-x+y+2/3, -x+1/3, z+1/3'
'x+1/3, y+2/3, z+2/3'
'-y+1/3, x-y+2/3, z+2/3'
'-x+y+1/3, -x+2/3, z+2/3'
'-x, -y, -z'
'y, -x+y, -z'
'x-y, x, -z'
'-x+2/3, -y+1/3, -z+1/3'
'y+2/3, -x+y+1/3, -z+1/3'
'x-y+2/3, x+1/3, -z+1/3'
'-x+1/3, -y+2/3, -z+2/3'
'y+1/3, -x+y+2/3, -z+2/3'
'x-y+1/3, x+2/3, -z+2/3'

_cell_length_a                   18.5219(8)
_cell_length_b                   18.5219(8)
_cell_length_c                   34.897(3)
_cell_angle_alpha                90
_cell_angle_beta                 90
_cell_angle_gamma                120
_cell_volume                     10367.8(13)
_cell_formula_units_Z            18
_cell_measurement_reflns_used    3410
_cell_measurement_temperature    120(2)
_cell_measurement_theta_max      68.1330
_cell_measurement_theta_min      3.0210
_shelx_estimated_absorpt_T_max   ?
_shelx_estimated_absorpt_T_min   ?
_exptl_absorpt_coefficient_mu    1.703
_exptl_absorpt_correction_T_max  0.997
_exptl_absorpt_correction_T_min  0.994
_exptl_absorpt_correction_type   gaussian
_exptl_absorpt_process_details   
;
CrysAlisPro, Agilent Technologies,
Version 1.171.37.35 (release 13-08-2014 CrysAlis171 .NET)
(compiled Aug 13 2014,18:06:01)
Numerical absorption correction based on gaussian integration over
			a multifaceted crystal model
Empirical absorption correction using spherical harmonics,
 implemented in SCALE3 ABSPACK scaling algorithm.
;
_exptl_absorpt_special_details   ?
_exptl_crystal_colour            green
_exptl_crystal_colour_primary    green
_exptl_crystal_density_diffrn    1.322
_exptl_crystal_density_meas      ?
_exptl_crystal_density_method    ?
_exptl_crystal_description       block
_exptl_crystal_F_000             4230
_exptl_crystal_size_max          0.1119
_exptl_crystal_size_mid          0.0618
_exptl_crystal_size_min          0.0454
_exptl_transmission_factor_max   ?
_exptl_transmission_factor_min   ?
_diffrn_reflns_av_R_equivalents  0.0452
_diffrn_reflns_av_unetI/netI     0.0416
_diffrn_reflns_Laue_measured_fraction_full 0.998
_diffrn_reflns_Laue_measured_fraction_max 0.998
_diffrn_reflns_limit_h_max       19
_diffrn_reflns_limit_h_min       -22
_diffrn_reflns_limit_k_max       19
_diffrn_reflns_limit_k_min       -16
_diffrn_reflns_limit_l_max       41
_diffrn_reflns_limit_l_min       -35
_diffrn_reflns_number            13039
_diffrn_reflns_point_group_measured_fraction_full 0.998
_diffrn_reflns_point_group_measured_fraction_max 0.998
_diffrn_reflns_theta_full        66.600
_diffrn_reflns_theta_max         66.600
_diffrn_reflns_theta_min         3.032
_diffrn_ambient_environment      'N2 gas'
_diffrn_ambient_temperature      120(2)
_diffrn_detector                 'CCD plate'
_diffrn_detector_area_resol_mean 10.3271
_diffrn_detector_type            Atlas
_diffrn_measured_fraction_theta_full 0.998
_diffrn_measured_fraction_theta_max 0.998
_diffrn_measurement_details      
;
#__ type_ start__ end____ width___ exp.time_
  1 omega  -21.00   12.00   1.0000   60.0000
omega____ theta____ kappa____ phi______ frames
    -      -38.5000   37.0000  -60.0000 33

#__ type_ start__ end____ width___ exp.time_
  2 omega  -63.00   29.00   1.0000   60.0000
omega____ theta____ kappa____ phi______ frames
    -      -38.5000   57.0000 -120.0000 92

#__ type_ start__ end____ width___ exp.time_
  3 omega   38.00   86.00   1.0000  240.0000
omega____ theta____ kappa____ phi______ frames
    -      104.5000  -30.0000   60.0000 48

#__ type_ start__ end____ width___ exp.time_
  4 omega   93.00  170.00   1.0000  240.0000
omega____ theta____ kappa____ phi______ frames
    -      104.5000   30.0000  -90.0000 77

#__ type_ start__ end____ width___ exp.time_
  5 omega   59.00   91.00   1.0000  240.0000
omega____ theta____ kappa____ phi______ frames
    -      104.5000  -30.0000  -60.0000 32

#__ type_ start__ end____ width___ exp.time_
  6 omega   86.00  130.00   1.0000  240.0000
omega____ theta____ kappa____ phi______ frames
    -      104.5000   45.0000 -180.0000 44

#__ type_ start__ end____ width___ exp.time_
  7 omega   31.00   91.00   1.0000  240.0000
omega____ theta____ kappa____ phi______ frames
    -      104.5000  -30.0000    0.0000 60

#__ type_ start__ end____ width___ exp.time_
  8 omega   17.00  111.00   1.0000   60.0000
omega____ theta____ kappa____ phi______ frames
    -       42.5073   57.0000  -90.0000 94

#__ type_ start__ end____ width___ exp.time_
  9 omega   17.00  111.00   1.0000   60.0000
omega____ theta____ kappa____ phi______ frames
    -       42.5073   57.0000  150.0000 94

#__ type_ start__ end____ width___ exp.time_
 10 omega   25.00  104.00   1.0000  240.0000
omega____ theta____ kappa____ phi______ frames
    -      104.5000  -94.0000  -60.0000 79
;
_diffrn_measurement_device       'four-circle diffractometer'
_diffrn_measurement_device_type  'GV1000, Atlas'
_diffrn_measurement_method       '\w scans'
_diffrn_measurement_specimen_support 'MiTeGen micromount'
_diffrn_orient_matrix_UB_11      0.0002460000
_diffrn_orient_matrix_UB_12      0.0041798000
_diffrn_orient_matrix_UB_13      0.0440957000
_diffrn_orient_matrix_UB_21      0.0880895000
_diffrn_orient_matrix_UB_22      0.0770301000
_diffrn_orient_matrix_UB_23      -0.0009373000
_diffrn_orient_matrix_UB_31      -0.0381820000
_diffrn_orient_matrix_UB_32      0.0571820000
_diffrn_orient_matrix_UB_33      -0.0018711000
_diffrn_radiation_monochromator  mirror
_diffrn_radiation_probe          x-ray
_diffrn_radiation_type           CuK\a
_diffrn_radiation_wavelength     1.54184
_diffrn_source                   'rotating-anode X-ray tube'
_diffrn_source_type              'GV1000 (Cu) X-ray Source'
_reflns_Friedel_coverage         0.000
_reflns_Friedel_fraction_full    .
_reflns_Friedel_fraction_max     .
_reflns_number_gt                2629
_reflns_number_total             4060
_reflns_odcompleteness_completeness 99.83
_reflns_odcompleteness_iscentric 1
_reflns_odcompleteness_theta     66.97
_reflns_special_details          
;
 Reflections were merged by SHELXL according to the crystal
 class for the calculation of statistics and refinement.
 
 Structure factors included contributions from the .fab file.
 
 _reflns_Friedel_fraction is defined as the number of unique
 Friedel pairs measured divided by the number that would be
 possible theoretically, ignoring centric projections and
 systematic absences.
;
_reflns_threshold_expression     'I > 2\s(I)'
_computing_cell_refinement       
;
CrysAlisPro, Agilent Technologies,
Version 1.171.37.35 (release 13-08-2014 CrysAlis171 .NET)
(compiled Aug 13 2014,18:06:01)
;
_computing_data_collection       
;
CrysAlisPro, Agilent Technologies,
Version 1.171.37.35 (release 13-08-2014 CrysAlis171 .NET)
(compiled Aug 13 2014,18:06:01)
;
_computing_data_reduction        
;
CrysAlisPro, Agilent Technologies,
Version 1.171.37.35 (release 13-08-2014 CrysAlis171 .NET)
(compiled Aug 13 2014,18:06:01)
;
_computing_molecular_graphics    'Olex2 (Dolomanov et al., 2009)'
_computing_publication_material  'Olex2 (Dolomanov et al., 2009)'
_computing_structure_refinement  'ShelXL (Sheldrick, 2015)'
_computing_structure_solution    'olex2.solve (Bourhis et al., 2015)'
_refine_diff_density_max         3.943
_refine_diff_density_min         -0.628
_refine_diff_density_rms         0.124
_refine_ls_extinction_coef       .
_refine_ls_extinction_method     none
_refine_ls_goodness_of_fit_ref   1.428
_refine_ls_hydrogen_treatment    constr
_refine_ls_matrix_type           full
_refine_ls_number_parameters     331
_refine_ls_number_reflns         4060
_refine_ls_number_restraints     988
_refine_ls_R_factor_all          0.1488
_refine_ls_R_factor_gt           0.1213
_refine_ls_restrained_S_all      1.518
_refine_ls_shift/su_max          0.000
_refine_ls_shift/su_mean         0.000
_refine_ls_structure_factor_coef Fsqd
_refine_ls_weighting_details     
'w=1/[\s^2^(Fo^2^)+(0.2000P)^2^] where P=(Fo^2^+2Fc^2^)/3'
_refine_ls_weighting_scheme      calc
_refine_ls_wR_factor_gt          0.3468
_refine_ls_wR_factor_ref         0.3815
_olex2_refinement_description    
;
1. Fixed Uiso
 At 1.2 times of:
  All C(H) groups, All N(H) groups
2. Shared sites
{N19E, N19F}
{N19C, N19D}
3. Restrained distances
 O18C-C17C \\sim O18E-C17E \\sim O18F-C17F \\sim O18D-C17D
 with sigma of 0.02
 O43-C41 \\sim O42-C41 \\sim O32-C31 \\sim O33-C31
 with sigma of 0.02
 C31-C23A \\sim C31-C23B \\sim C41-C25A \\sim C41-C25B
 with sigma of 0.02
 C41-C25B \\sim C41-C25A \\sim C31-C23A \\sim C31-C23B
 with sigma of 0.02
 C22B-C21B \\sim C22A-C21A \\sim C26B-C21B \\sim C26A-C21A
 with sigma of 0.02
 C23B-C22B \\sim C23A-C22A \\sim C26B-C25B \\sim C26A-C25A
 with sigma of 0.02
 C24B-C23B \\sim C24A-C23A \\sim C25B-C24B \\sim C25A-C24A
 with sigma of 0.02
 C41-C25B \\sim C41-C25A \\sim C31-C23B \\sim C31-C23A
 with sigma of 0.02
 O18E-C17E \\sim O18C-C17C \\sim O18D-C17D \\sim O18F-C17F
 with sigma of 0.02
 N19D-C17D \\sim N19C-C17C \\sim N19E-C17E \\sim N19F-C17F
 with sigma of 0.02
 N19C-O18C \\sim N19D-O18D \\sim N19E-O18E \\sim N19F-O18F
 with sigma of 0.02
 C21A-N19E \\sim C21A-N19F \\sim C21B-N19C \\sim C21B-N19D
 with sigma of 0.02
 N19C-C21B \\sim N19D-C21B \\sim N19E-C21A \\sim N19F-C21A
 with sigma of 0.02
 N19C-C17C \\sim N19D-C17D \\sim N19F-C17F \\sim N19E-C17E
 with sigma of 0.02
 C17E-C15B \\sim C17F-C15A
 with sigma of 0.02
 C17F-C15A \\sim C15A-C17D \\sim C17C-C15B \\sim C17E-C15B
 with sigma of 0.02
 C17F-C15A \\sim C17D-C15A \\sim C17E-C15B \\sim C17C-C15B
 with sigma of 0.02
 C15B-C14B \\sim C15A-C14A \\sim C16A-C15A \\sim C16B-C15B
 with sigma of 0.02
 N13B-C14B \\sim N13A-C14A \\sim N11A-C16A \\sim N11B-C16B
 with sigma of 0.02
 N13A-C12A \\sim N13B-C12B \\sim N11B-C12B \\sim N11A-C12A
 with sigma of 0.02
 Cu1_$1-N11B \\sim Cu1_$1-N11A
 with sigma of 0.02
 C15B-N13B \\sim N13A-C15A
 with sigma of 0.02
 C14B-C12B \\sim C12A-C14A
 with sigma of 0.02
 N13B-N11B \\sim N11A-N13A
 with sigma of 0.02
 C12B-C16B \\sim C16A-C12A
 with sigma of 0.02
 N11B-C15B \\sim N11A-C15A
 with sigma of 0.02
 C16B-C14B \\sim C16A-C14A
 with sigma of 0.02
 N11B-C16B \\sim N11A-C16A \\sim N11B-C12B \\sim N11A-C12A \\sim N13A-C12A
\\sim N13B-C12B \\sim N13B-
 C14B \\sim N13A-C14A
 with sigma of 0.02
 C15B-C14B \\sim C15A-C14A \\sim C16B-C15B \\sim C16A-C15A
 with sigma of 0.02
4. Restrained planarity
 O32, C31, O33, C23B, C26B
 with sigma of 0.1
 O32, C31, O33, C23A, C26A
 with sigma of 0.1
 O42, C41, O43, C25B, C22B
 with sigma of 0.1
 C22A, C25A, O43, C41, O42
 with sigma of 0.1
 C21B, C22B, C24B, C26B, N19C, N19D
 with sigma of 0.1
 C21A, C22A, C24A, C26A, N19E, N19F
 with sigma of 0.1
 C12A, C14A, C15A, C16A, C17F
 with sigma of 0.1
 C12A, C14A, C15A, C16A, C17D
 with sigma of 0.1
 C12B, C14B, C15B, C16B, C17E
 with sigma of 0.1
 C12B, C14B, C15B, C16B, C17C
 with sigma of 0.1
 C15B, C14B, N11B, N13B, C12B
 with sigma of 0.1
 N11A, C12A, N13A, C14A, C16A, C15A
 with sigma of 0.002
 N11B, C12B, N13B, C14B, C16B, C15B
 with sigma of 0.002
 C15B, C17C, O18C, N19C, N19D
 with sigma of 0.1
 C15B, C17E, O18E, N19E, N19F
 with sigma of 0.1
 C15A, N19E, C17F, O18F, N19F
 with sigma of 0.1
 C15A, N19C, C17D, O18D, N19D
 with sigma of 0.1
5. Uiso/Uaniso restraints and constraints
All non-hydrogen atoms have similar U: within 2A with sigma of 0.01 and sigma
for terminal atoms of 0.02
Uanis(N19E) = Uanis(N19F)
Uanis(N19C) = Uanis(N19D)
6. Rigid body (RIGU) restrains
 All non-hydrogen atoms
 with sigma for 1-2 distances of 0.004 and sigma for 1-3 distances of 0.004
7. Others
 Sof(C21B)=Sof(C22B)=Sof(H22B)=Sof(C23B)=Sof(C24B)=Sof(H24B)=Sof(C25B)=
 Sof(C26B)=Sof(H26B)=1-FVAR(1)
 Sof(C17C)=Sof(O18C)=Sof(N19C)=Sof(H19C)=Sof(C17D)=Sof(O18D)=Sof(N19D)=
 Sof(H19D)=0.5*(1-FVAR(2))
 Sof(C17E)=Sof(O18E)=Sof(N19E)=Sof(H19E)=Sof(C17F)=Sof(O18F)=Sof(N19F)=
 Sof(H19F)=0.5*FVAR(2)
 Sof(C21A)=Sof(C22A)=Sof(H22A)=Sof(C23A)=Sof(C24A)=Sof(H24A)=Sof(C25A)=
 Sof(C26A)=Sof(H26A)=FVAR(1)
 Fixed Sof: N11A(0.5) C12A(0.5) H12A(0.5) N13A(0.5) C14A(0.5) H14A(0.5)
 C15A(0.5) C16A(0.5) H16A(0.5) N11B(0.5) C12B(0.5) H12B(0.5) N13B(0.5)
 C14B(0.5) H14B(0.5) C15B(0.5) C16B(0.5) H16B(0.5)
8.a Aromatic/amide H refined with riding coordinates:
 C12A(H12A), C14A(H14A), C16A(H16A), C12B(H12B), C14B(H14B), C16B(H16B),
 N19C(H19C), N19D(H19D), N19E(H19E), N19F(H19F), C22A(H22A), C24A(H24A),
 C26A(H26A), C22B(H22B), C24B(H24B), C26B(H26B)
;
_atom_sites_solution_hydrogens   geom
_atom_sites_solution_primary     iterative
_atom_sites_solution_secondary   difmap
loop_
_atom_site_label
_atom_site_type_symbol
_atom_site_fract_x
_atom_site_fract_y
_atom_site_fract_z
_atom_site_U_iso_or_equiv
_atom_site_adp_type
_atom_site_occupancy
_atom_site_site_symmetry_order
_atom_site_calc_flag
_atom_site_refinement_flags_posn
_atom_site_refinement_flags_adp
_atom_site_refinement_flags_occupancy
_atom_site_disorder_assembly
_atom_site_disorder_group
Cu1 Cu 0.47617(6) 0.52388(6) 0.46927(3) 0.0737(5) Uani 1 1 d D U . . .
N11A N 0.7864(9) 0.8811(6) 0.7513(4) 0.103(3) Uani 0.5 1 d D U P A 3
C12A C 0.8648(9) 0.8965(5) 0.7500(5) 0.115(3) Uani 0.5 1 d D U P A 3
H12A H 0.8937 0.9111 0.7737 0.138 Uiso 0.5 1 calc R . P A 3
N13A N 0.9082(9) 0.8944(6) 0.7200(5) 0.136(4) Uani 0.5 1 d D U P A 3
C14A C 0.8691(13) 0.8743(8) 0.6868(6) 0.145(5) Uani 0.5 1 d D U P A 3
H14A H 0.8976 0.8720 0.6646 0.174 Uiso 0.5 1 calc R . P A 3
C15A C 0.7892(11) 0.8568(8) 0.6836(5) 0.130(3) Uani 0.5 1 d D U P A 3
C16A C 0.7531(10) 0.8617(7) 0.7169(5) 0.119(3) Uani 0.5 1 d D U P A 3
H16A H 0.6969 0.8495 0.7150 0.143 Uiso 0.5 1 calc R . P A 3
N11B N 0.7851(6) 0.9028(6) 0.7508(4) 0.094(3) Uani 0.5 1 d D U P A 4
C12B C 0.8639(6) 0.9663(5) 0.7499(5) 0.113(4) Uani 0.5 1 d D U P A 4
H12B H 0.8924 0.9801 0.7738 0.135 Uiso 0.5 1 calc R . P A 4
N13B N 0.9074(7) 1.0124(7) 0.7203(4) 0.141(5) Uani 0.5 1 d D U P A 4
C14B C 0.8695(12) 0.9947(11) 0.6868(6) 0.149(5) Uani 0.5 1 d D U P A 4
H14B H 0.8986 1.0264 0.6649 0.178 Uiso 0.5 1 calc R . P A 4
C15B C 0.7899(10) 0.9324(9) 0.6831(5) 0.127(4) Uani 0.5 1 d D U P A 4
C16B C 0.7534(10) 0.8906(10) 0.7161(5) 0.119(4) Uani 0.5 1 d D U P A 4
H16B H 0.6974 0.8466 0.7137 0.143 Uiso 0.5 1 calc R . P A 4
C17C C 0.7533(13) 0.9191(14) 0.6441(6) 0.112(3) Uiso 0.325(5) 1 d D U P A 8
O18C O 0.7919(17) 0.9891(16) 0.6225(9) 0.156(8) Uiso 0.325(5) 1 d D U P A 8
N19C N 0.6921(8) 0.8462(8) 0.6349(4) 0.105(2) Uani 0.325(5) 1 d D U P A 8
H19C H 0.6782 0.8067 0.6521 0.127 Uiso 0.325(5) 1 calc R . P A 8
C17D C 0.7536(14) 0.8357(12) 0.6442(6) 0.113(3) Uiso 0.325(5) 1 d D U P A 6
O18D O 0.7955(18) 0.808(2) 0.6219(9) 0.160(9) Uiso 0.325(5) 1 d D U P A 6
N19D N 0.6921(8) 0.8462(8) 0.6349(4) 0.105(2) Uani 0.325(5) 1 d D U P A 6
H19D H 0.6777 0.8716 0.6520 0.127 Uiso 0.325(5) 1 calc R . P A 6
C17E C 0.7337(15) 0.9076(14) 0.6489(6) 0.114(3) Uiso 0.175(5) 1 d D U P A 7
O18E O 0.690(3) 0.949(3) 0.6543(13) 0.141(10) Uiso 0.175(5) 1 d D U P A 7
N19E N 0.7232(12) 0.8611(11) 0.6194(6) 0.101(2) Uani 0.175(5) 1 d D U P A 7
H19E H 0.7577 0.8414 0.6189 0.121 Uiso 0.175(5) 1 calc R . P A 7
C17F C 0.7322(16) 0.8265(16) 0.6496(7) 0.115(3) Uiso 0.175(5) 1 d D U P A 5
O18F O 0.687(3) 0.742(2) 0.6572(13) 0.133(11) Uiso 0.175(5) 1 d D U P A 5
N19F N 0.7232(12) 0.8611(11) 0.6194(6) 0.101(2) Uani 0.175(5) 1 d D U P A 5
H19F H 0.7607 0.9144 0.6181 0.121 Uiso 0.175(5) 1 calc R . P A 5
C21A C 0.6683(13) 0.8350(13) 0.5878(6) 0.100(2) Uani 0.351(11) 1 d D U P A 1
C22A C 0.6440(17) 0.7568(15) 0.5732(8) 0.093(3) Uani 0.351(11) 1 d D U P A 1
H22A H 0.6669 0.7242 0.5823 0.112 Uiso 0.351(11) 1 calc R . P A 1
C23A C 0.583(2) 0.7278(13) 0.5438(10) 0.090(3) Uani 0.351(11) 1 d D U P A 1
C24A C 0.561(3) 0.781(2) 0.5260(11) 0.088(3) Uani 0.351(11) 1 d D U P A 1
H24A H 0.5320 0.7660 0.5023 0.105 Uiso 0.351(11) 1 calc R . P A 1
C25A C 0.5835(11) 0.8557(15) 0.5435(9) 0.090(3) Uani 0.351(11) 1 d D U P A 1
C26A C 0.6421(17) 0.8877(18) 0.5737(9) 0.092(3) Uani 0.351(11) 1 d D U P A 1
H26A H 0.6623 0.9423 0.5836 0.111 Uiso 0.351(11) 1 calc R . P A 1
C21B C 0.6444(8) 0.8219(8) 0.6004(4) 0.100(2) Uani 0.649(11) 1 d D U P A 2
C22B C 0.6209(10) 0.7457(9) 0.5832(5) 0.094(3) Uani 0.649(11) 1 d D U P A 2
H22B H 0.6354 0.7085 0.5950 0.113 Uiso 0.649(11) 1 calc R . P A 2
C23B C 0.5757(14) 0.7226(9) 0.5484(6) 0.090(2) Uani 0.649(11) 1 d D U P A 2
C24B C 0.5552(14) 0.7776(11) 0.5320(6) 0.085(2) Uani 0.649(11) 1 d D U P A 2
H24B H 0.5261 0.7630 0.5083 0.102 Uiso 0.649(11) 1 calc R . P A 2
C25B C 0.5752(10) 0.8530(9) 0.5486(5) 0.089(2) Uani 0.649(11) 1 d D U P A 2
C26B C 0.6210(10) 0.8744(10) 0.5831(5) 0.095(3) Uani 0.649(11) 1 d D U P A 2
H26B H 0.6362 0.9263 0.5948 0.113 Uiso 0.649(11) 1 calc R . P A 2
C31 C 0.5511(4) 0.6417(5) 0.5294(2) 0.0895(17) Uani 1 1 d D U . . .
O32 O 0.5189(4) 0.6294(3) 0.49680(18) 0.0935(15) Uani 1 1 d D U . . .
O33 O 0.5606(4) 0.5897(3) 0.54837(19) 0.0943(16) Uani 1 1 d D U . . .
C41 C 0.5508(4) 0.9093(4) 0.5296(2) 0.0900(17) Uani 1 1 d D U . . .
O42 O 0.5188(4) 0.8896(3) 0.49700(19) 0.0954(16) Uani 1 1 d D U . . .
O43 O 0.5608(4) 0.9710(3) 0.54798(19) 0.0949(16) Uani 1 1 d D U . . .

loop_
_atom_site_aniso_label
_atom_site_aniso_U_11
_atom_site_aniso_U_22
_atom_site_aniso_U_33
_atom_site_aniso_U_23
_atom_site_aniso_U_13
_atom_site_aniso_U_12
Cu1 0.0738(7) 0.0728(7) 0.0945(9) 0.0005(5) 0.0002(5) 0.0518(5)
N11A 0.088(4) 0.120(6) 0.095(4) -0.003(5) 0.001(4) 0.047(4)
C12A 0.093(5) 0.132(6) 0.108(5) -0.004(5) 0.008(4) 0.047(5)
N13A 0.109(6) 0.156(8) 0.122(7) -0.011(7) 0.017(5) 0.050(6)
C14A 0.119(6) 0.159(8) 0.122(7) -0.008(7) 0.009(5) 0.043(6)
C15A 0.116(4) 0.137(5) 0.108(4) -0.005(4) 0.005(4) 0.042(4)
C16A 0.104(5) 0.133(6) 0.102(4) -0.001(5) -0.005(4) 0.046(5)
N11B 0.081(4) 0.119(6) 0.094(4) -0.001(4) -0.001(4) 0.057(4)
C12B 0.091(5) 0.132(6) 0.108(5) 0.001(5) 0.007(4) 0.051(5)
N13B 0.114(7) 0.152(8) 0.119(6) 0.010(6) 0.011(5) 0.039(6)
C14B 0.125(7) 0.160(8) 0.119(7) 0.006(6) 0.005(6) 0.040(7)
C15B 0.117(5) 0.137(5) 0.107(4) 0.002(4) 0.001(4) 0.047(4)
C16B 0.103(5) 0.134(6) 0.103(4) 0.000(5) -0.006(4) 0.046(5)
N19C 0.116(3) 0.111(3) 0.108(3) 0.038(2) 0.039(2) 0.070(2)
N19D 0.116(3) 0.111(3) 0.108(3) 0.038(2) 0.039(2) 0.070(2)
N19E 0.116(3) 0.111(3) 0.106(3) 0.060(3) 0.061(2) 0.079(3)
N19F 0.116(3) 0.111(3) 0.106(3) 0.060(3) 0.061(2) 0.079(3)
C21A 0.115(4) 0.097(4) 0.106(4) 0.035(3) 0.037(3) 0.068(3)
C22A 0.108(5) 0.089(4) 0.104(5) 0.025(4) 0.024(4) 0.066(4)
C23A 0.105(5) 0.080(4) 0.104(5) 0.012(4) 0.014(4) 0.059(3)
C24A 0.102(5) 0.074(4) 0.102(5) 0.008(4) 0.011(4) 0.056(4)
C25A 0.107(4) 0.074(4) 0.101(5) 0.008(4) 0.012(4) 0.055(3)
C26A 0.112(5) 0.081(4) 0.100(5) 0.018(4) 0.021(4) 0.059(4)
C21B 0.116(4) 0.097(3) 0.102(4) 0.032(3) 0.034(3) 0.066(3)
C22B 0.111(5) 0.086(4) 0.102(5) 0.023(4) 0.021(4) 0.061(4)
C23B 0.105(4) 0.079(3) 0.104(5) 0.012(3) 0.012(4) 0.059(3)
C24B 0.097(4) 0.073(3) 0.100(5) 0.008(3) 0.011(4) 0.053(3)
C25B 0.107(4) 0.073(3) 0.101(4) 0.006(3) 0.010(4) 0.055(3)
C26B 0.114(5) 0.083(4) 0.100(5) 0.013(4) 0.017(4) 0.059(4)
C31 0.102(4) 0.082(3) 0.107(4) 0.003(3) 0.002(3) 0.063(3)
O32 0.116(4) 0.077(3) 0.108(3) -0.001(2) -0.007(3) 0.064(3)
O33 0.112(4) 0.078(3) 0.116(4) -0.001(3) -0.009(3) 0.065(3)
C41 0.108(4) 0.065(3) 0.102(4) 0.001(3) -0.001(3) 0.047(3)
O42 0.121(4) 0.065(3) 0.111(4) -0.006(3) -0.004(3) 0.055(3)
O43 0.116(4) 0.064(3) 0.111(4) -0.006(3) -0.010(3) 0.049(3)

_geom_special_details            
;
 All esds (except the esd in the dihedral angle between two l.s. planes)
 are estimated using the full covariance matrix.  The cell esds are taken
 into account individually in the estimation of esds in distances, angles
 and torsion angles; correlations between esds in cell parameters are only
 used when they are defined by crystal symmetry.  An approximate (isotropic)
 treatment of cell esds is used for estimating esds involving l.s. planes.
;
loop_
_geom_bond_atom_site_label_1
_geom_bond_atom_site_label_2
_geom_bond_distance
_geom_bond_site_symmetry_2
_geom_bond_publ_flag
Cu1 Cu1 2.635(2) 10_666 ?
Cu1 N11A 2.142(11) 8_654 ?
Cu1 N11B 2.143(11) 8_654 ?
Cu1 O32 1.955(6) . ?
Cu1 O33 1.959(5) 10_666 ?
Cu1 O42 1.956(6) 3_565 ?
Cu1 O43 1.954(5) 12_656 ?
N11A Cu1 2.142(11) 6_565 ?
N11A C12A 1.332(13) . ?
N11A C16A 1.314(13) . ?
C12A H12A 0.9500 . ?
C12A N13A 1.333(13) . ?
N13A C14A 1.318(14) . ?
C14A H14A 0.9500 . ?
C14A C15A 1.352(18) . ?
C15A C16A 1.369(17) . ?
C15A C17D 1.49(3) . ?
C15A C17F 1.50(3) . ?
C16A H16A 0.9500 . ?
N11B Cu1 2.143(11) 6_565 ?
N11B C12B 1.341(11) . ?
N11B C16B 1.315(13) . ?
C12B H12B 0.9500 . ?
C12B N13B 1.326(13) . ?
N13B C14B 1.320(14) . ?
C14B H14B 0.9500 . ?
C14B C15B 1.349(17) . ?
C15B C16B 1.364(17) . ?
C15B C17C 1.48(3) . ?
C15B C17E 1.50(3) . ?
C16B H16B 0.9500 . ?
C17C O18C 1.35(3) . ?
C17C N19C 1.30(2) . ?
N19C H19C 0.8800 . ?
N19C C21B 1.426(19) . ?
C17D O18D 1.37(3) . ?
C17D N19D 1.29(2) . ?
N19D H19D 0.8800 . ?
N19D C21B 1.426(19) . ?
C17E O18E 1.38(3) . ?
C17E N19E 1.29(2) . ?
N19E H19E 0.8800 . ?
N19E C21A 1.41(2) . ?
C17F O18F 1.38(3) . ?
C17F N19F 1.29(2) . ?
N19F H19F 0.8800 . ?
N19F C21A 1.41(2) . ?
C21A C22A 1.381(17) . ?
C21A C26A 1.382(17) . ?
C22A H22A 0.9500 . ?
C22A C23A 1.417(18) . ?
C23A C24A 1.379(16) . ?
C23A C31 1.484(16) . ?
C24A H24A 0.9500 . ?
C24A C25A 1.380(16) . ?
C25A C26A 1.412(18) . ?
C25A C41 1.478(16) . ?
C26A H26A 0.9500 . ?
C21B C22B 1.389(14) . ?
C21B C26B 1.385(14) . ?
C22B H22B 0.9500 . ?
C22B C23B 1.413(15) . ?
C23B C24B 1.377(12) . ?
C23B C31 1.486(13) . ?
C24B H24B 0.9500 . ?
C24B C25B 1.380(12) . ?
C25B C26B 1.411(15) . ?
C25B C41 1.483(13) . ?
C26B H26B 0.9500 . ?
C31 O32 1.252(9) . ?
C31 O33 1.250(8) . ?
O33 Cu1 1.959(5) 10_666 ?
C41 O42 1.250(9) . ?
C41 O43 1.242(8) . ?
O42 Cu1 1.956(6) 2_665 ?
O43 Cu1 1.954(5) 11_566 ?

loop_
_geom_angle_atom_site_label_1
_geom_angle_atom_site_label_2
_geom_angle_atom_site_label_3
_geom_angle
_geom_angle_site_symmetry_1
_geom_angle_site_symmetry_3
_geom_angle_publ_flag
N11A Cu1 Cu1 173.4(3) 8_654 10_666 ?
N11B Cu1 Cu1 173.9(4) 8_654 10_666 ?
O32 Cu1 Cu1 84.22(18) . 10_666 ?
O32 Cu1 N11A 93.4(5) . 8_654 ?
O32 Cu1 N11B 101.8(4) . 8_654 ?
O32 Cu1 O33 167.9(3) . 10_666 ?
O32 Cu1 O42 89.1(3) . 3_565 ?
O33 Cu1 Cu1 83.68(18) 10_666 10_666 ?
O33 Cu1 N11A 98.7(5) 10_666 8_654 ?
O33 Cu1 N11B 90.3(4) 10_666 8_654 ?
O42 Cu1 Cu1 83.99(18) 3_565 10_666 ?
O42 Cu1 N11A 102.1(3) 3_565 8_654 ?
O42 Cu1 N11B 94.8(3) 3_565 8_654 ?
O42 Cu1 O33 88.9(3) 3_565 10_666 ?
O43 Cu1 Cu1 83.42(18) 12_656 10_666 ?
O43 Cu1 N11A 90.4(3) 12_656 8_654 ?
O43 Cu1 N11B 97.9(3) 12_656 8_654 ?
O43 Cu1 O32 88.5(3) 12_656 . ?
O43 Cu1 O33 90.8(3) 12_656 10_666 ?
O43 Cu1 O42 167.4(3) 12_656 3_565 ?
C12A N11A Cu1 124.9(10) . 6_565 ?
C16A N11A Cu1 123.1(11) . 6_565 ?
C16A N11A C12A 109.9(12) . . ?
N11A C12A H12A 115.5 . . ?
N11A C12A N13A 129.1(14) . . ?
N13A C12A H12A 115.5 . . ?
C14A N13A C12A 116.3(15) . . ?
N13A C14A H14A 119.2 . . ?
N13A C14A C15A 121.5(17) . . ?
C15A C14A H14A 119.2 . . ?
C14A C15A C16A 115.2(17) . . ?
C14A C15A C17D 115.3(17) . . ?
C14A C15A C17F 129.7(17) . . ?
C16A C15A C17D 129.5(17) . . ?
C16A C15A C17F 115.0(16) . . ?
N11A C16A C15A 128.0(14) . . ?
N11A C16A H16A 116.0 . . ?
C15A C16A H16A 116.0 . . ?
C12B N11B Cu1 123.2(10) . 6_565 ?
C16B N11B Cu1 125.2(9) . 6_565 ?
C16B N11B C12B 109.1(12) . . ?
N11B C12B H12B 115.6 . . ?
N13B C12B N11B 128.9(13) . . ?
N13B C12B H12B 115.6 . . ?
C14B N13B C12B 117.0(13) . . ?
N13B C14B H14B 119.5 . . ?
N13B C14B C15B 121.0(16) . . ?
C15B C14B H14B 119.5 . . ?
C14B C15B C16B 115.1(17) . . ?
C14B C15B C17C 116.2(16) . . ?
C14B C15B C17E 129.3(16) . . ?
C16B C15B C17C 128.6(16) . . ?
C16B C15B C17E 115.3(14) . . ?
N11B C16B C15B 128.9(14) . . ?
N11B C16B H16B 115.5 . . ?
C15B C16B H16B 115.5 . . ?
O18C C17C C15B 112(2) . . ?
N19C C17C C15B 119.2(18) . . ?
N19C C17C O18C 129(2) . . ?
C17C N19C H19C 115.9 . . ?
C17C N19C C21B 128.2(13) . . ?
C21B N19C H19C 115.9 . . ?
O18D C17D C15A 111(2) . . ?
N19D C17D C15A 120.1(19) . . ?
N19D C17D O18D 129(2) . . ?
C17D N19D H19D 115.9 . . ?
C17D N19D C21B 128.3(14) . . ?
C21B N19D H19D 115.9 . . ?
O18E C17E C15B 103(2) . . ?
N19E C17E C15B 133(2) . . ?
N19E C17E O18E 123(2) . . ?
C17E N19E H19E 113.1 . . ?
C17E N19E C21A 133.8(17) . . ?
C21A N19E H19E 113.1 . . ?
O18F C17F C15A 101(2) . . ?
N19F C17F C15A 135(2) . . ?
N19F C17F O18F 124(2) . . ?
C17F N19F H19F 112.0 . . ?
C17F N19F C21A 136.1(18) . . ?
C21A N19F H19F 112.0 . . ?
C22A C21A N19E 117(2) . . ?
C22A C21A N19F 117(2) . . ?
C22A C21A C26A 124(3) . . ?
C26A C21A N19E 119(2) . . ?
C26A C21A N19F 119(2) . . ?
C21A C22A H22A 121.8 . . ?
C21A C22A C23A 116(2) . . ?
C23A C22A H22A 121.8 . . ?
C22A C23A C31 118(2) . . ?
C24A C23A C22A 121(2) . . ?
C24A C23A C31 121(2) . . ?
C23A C24A H24A 121.0 . . ?
C23A C24A C25A 118(3) . . ?
C25A C24A H24A 121.0 . . ?
C24A C25A C26A 122(2) . . ?
C24A C25A C41 121(2) . . ?
C26A C25A C41 117(2) . . ?
C21A C26A C25A 116(2) . . ?
C21A C26A H26A 122.0 . . ?
C25A C26A H26A 122.0 . . ?
C22B C21B N19C 121.1(12) . . ?
C22B C21B N19D 121.1(12) . . ?
C26B C21B N19C 120.6(13) . . ?
C26B C21B N19D 120.6(13) . . ?
C26B C21B C22B 118.3(16) . . ?
C21B C22B H22B 119.4 . . ?
C21B C22B C23B 121.2(12) . . ?
C23B C22B H22B 119.4 . . ?
C22B C23B C31 121.7(12) . . ?
C24B C23B C22B 118.2(13) . . ?
C24B C23B C31 120.1(14) . . ?
C23B C24B H24B 118.6 . . ?
C23B C24B C25B 122.8(16) . . ?
C25B C24B H24B 118.6 . . ?
C24B C25B C26B 117.4(13) . . ?
C24B C25B C41 120.2(14) . . ?
C26B C25B C41 122.3(12) . . ?
C21B C26B C25B 122.1(13) . . ?
C21B C26B H26B 119.0 . . ?
C25B C26B H26B 119.0 . . ?
O32 C31 C23A 113.6(15) . . ?
O32 C31 C23B 117.8(9) . . ?
O33 C31 C23A 121.1(15) . . ?
O33 C31 C23B 116.8(10) . . ?
O33 C31 O32 125.3(7) . . ?
C31 O32 Cu1 123.1(5) . . ?
C31 O33 Cu1 123.7(6) . 10_666 ?
O42 C41 C25A 113.4(15) . . ?
O42 C41 C25B 117.9(10) . . ?
O43 C41 C25A 121.7(16) . . ?
O43 C41 C25B 117.4(10) . . ?
O43 C41 O42 124.6(7) . . ?
C41 O42 Cu1 123.5(5) . 2_665 ?
C41 O43 Cu1 124.4(6) . 11_566 ?

loop_
_geom_torsion_atom_site_label_1
_geom_torsion_atom_site_label_2
_geom_torsion_atom_site_label_3
_geom_torsion_atom_site_label_4
_geom_torsion
_geom_torsion_site_symmetry_1
_geom_torsion_site_symmetry_2
_geom_torsion_site_symmetry_3
_geom_torsion_site_symmetry_4
_geom_torsion_publ_flag
Cu1 N11A C12A N13A 164.0(8) 6_565 . . . ?
Cu1 N11A C16A C15A -164.4(9) 6_565 . . . ?
Cu1 N11B C12B N13B -162.9(9) 6_565 . . . ?
Cu1 N11B C16B C15B 162.5(9) 6_565 . . . ?
N11A C12A N13A C14A 0.01(8) . . . . ?
C12A N11A C16A C15A -0.04(18) . . . . ?
C12A N13A C14A C15A -0.02(17) . . . . ?
N13A C14A C15A C16A 0.0(2) . . . . ?
N13A C14A C15A C17D 179.6(10) . . . . ?
N13A C14A C15A C17F -174.6(13) . . . . ?
C14A C15A C16A N11A 0.0(2) . . . . ?
C14A C15A C17D O18D 22.6(17) . . . . ?
C14A C15A C17D N19D -156.0(13) . . . . ?
C14A C15A C17F O18F 98(2) . . . . ?
C14A C15A C17F N19F -79(3) . . . . ?
C16A N11A C12A N13A 0.02(7) . . . . ?
C16A C15A C17D O18D -157.8(16) . . . . ?
C16A C15A C17D N19D 24(2) . . . . ?
C16A C15A C17F O18F -77(2) . . . . ?
C16A C15A C17F N19F 106(3) . . . . ?
N11B C12B N13B C14B -0.01(7) . . . . ?
C12B N11B C16B C15B 0.03(18) . . . . ?
C12B N13B C14B C15B 0.02(17) . . . . ?
N13B C14B C15B C16B 0.0(2) . . . . ?
N13B C14B C15B C17C 179.1(10) . . . . ?
N13B C14B C15B C17E 173.8(14) . . . . ?
C14B C15B C16B N11B 0.0(2) . . . . ?
C14B C15B C17C O18C -24.2(15) . . . . ?
C14B C15B C17C N19C 155.4(12) . . . . ?
C14B C15B C17E O18E -94(2) . . . . ?
C14B C15B C17E N19E 85(2) . . . . ?
C16B N11B C12B N13B -0.01(7) . . . . ?
C16B C15B C17C O18C 154.7(15) . . . . ?
C16B C15B C17C N19C -25.7(17) . . . . ?
C16B C15B C17E O18E 79.4(19) . . . . ?
C16B C15B C17E N19E -102(2) . . . . ?
C17C C15B C16B N11B -178.9(11) . . . . ?
C17C N19C C21B C22B 139.6(14) . . . . ?
C17C N19C C21B C26B -39.8(17) . . . . ?
O18C C17C N19C C21B -5(2) . . . . ?
N19C C21B C22B C23B -178.2(14) . . . . ?
N19C C21B C26B C25B 178.8(12) . . . . ?
C17D C15A C16A N11A -179.5(12) . . . . ?
C17D N19D C21B C22B 40.4(18) . . . . ?
C17D N19D C21B C26B -139.1(16) . . . . ?
O18D C17D N19D C21B 9(3) . . . . ?
N19D C21B C22B C23B -178.2(14) . . . . ?
N19D C21B C26B C25B 178.8(12) . . . . ?
C17E C15B C16B N11B -174.7(11) . . . . ?
C17E N19E C21A C22A -147(2) . . . . ?
C17E N19E C21A C26A 32(2) . . . . ?
O18E C17E N19E C21A -4(3) . . . . ?
N19E C21A C22A C23A 174(2) . . . . ?
N19E C21A C26A C25A -176.4(17) . . . . ?
C17F C15A C16A N11A 175.5(11) . . . . ?
C17F N19F C21A C22A -38(3) . . . . ?
C17F N19F C21A C26A 141(2) . . . . ?
O18F C17F N19F C21A 6(3) . . . . ?
N19F C21A C22A C23A 174(2) . . . . ?
N19F C21A C26A C25A -176.4(17) . . . . ?
C21A C22A C23A C24A 12(5) . . . . ?
C21A C22A C23A C31 -176(2) . . . . ?
C22A C21A C26A C25A 3(2) . . . . ?
C22A C23A C24A C25A -16(5) . . . . ?
C22A C23A C31 O32 -159(2) . . . . ?
C22A C23A C31 O33 18(4) . . . . ?
C23A C24A C25A C26A 14(4) . . . . ?
C23A C24A C25A C41 -170(3) . . . . ?
C23A C31 O32 Cu1 177.0(18) . . . . ?
C23A C31 O33 Cu1 -178(2) . . . 10_666 ?
C24A C23A C31 O32 13(4) . . . . ?
C24A C23A C31 O33 -170(3) . . . . ?
C24A C25A C26A C21A -8(3) . . . . ?
C24A C25A C41 O42 -15(2) . . . . ?
C24A C25A C41 O43 170.1(19) . . . . ?
C25A C41 O42 Cu1 -176.2(7) . . . 2_665 ?
C25A C41 O43 Cu1 177.3(7) . . . 11_566 ?
C26A C21A C22A C23A -5(3) . . . . ?
C26A C25A C41 O42 160.9(15) . . . . ?
C26A C25A C41 O43 -14.0(19) . . . . ?
C21B C22B C23B C24B 0(3) . . . . ?
C21B C22B C23B C31 179.2(14) . . . . ?
C22B C21B C26B C25B -0.7(17) . . . . ?
C22B C23B C24B C25B -2(3) . . . . ?
C22B C23B C31 O32 -172.7(14) . . . . ?
C22B C23B C31 O33 11(2) . . . . ?
C23B C24B C25B C26B 2(3) . . . . ?
C23B C24B C25B C41 -179.6(16) . . . . ?
C23B C31 O32 Cu1 -175.7(11) . . . . ?
C23B C31 O33 Cu1 174.7(11) . . . 10_666 ?
C24B C23B C31 O32 7(2) . . . . ?
C24B C23B C31 O33 -169.7(15) . . . . ?
C24B C25B C26B C21B -1(2) . . . . ?
C24B C25B C41 O42 -6.3(17) . . . . ?
C24B C25B C41 O43 171.1(12) . . . . ?
C25B C41 O42 Cu1 175.7(8) . . . 2_665 ?
C25B C41 O43 Cu1 -174.1(8) . . . 11_566 ?
C26B C21B C22B C23B 1.3(18) . . . . ?
C26B C25B C41 O42 171.9(12) . . . . ?
C26B C25B C41 O43 -10.8(17) . . . . ?
C31 C23A C24A C25A 171(3) . . . . ?
C31 C23B C24B C25B 179.0(17) . . . . ?
O32 C31 O33 Cu1 -1.4(8) . . . 10_666 ?
O33 C31 O32 Cu1 0.4(8) . . . . ?
C41 C25A C26A C21A 176.4(13) . . . . ?
C41 C25B C26B C21B -179.2(11) . . . . ?
O42 C41 O43 Cu1 3.0(9) . . . 11_566 ?
O43 C41 O42 Cu1 -1.4(9) . . . 2_665 ?

_shelx_res_file                  
;
    cuobmb_sq.res created by SHELXL-2014/7

TITL cuobmb_a.res in R-3
REM Old TITL CUOBMB in R-3 #148
rem EXTI 0.00039
CELL 1.54184 18.521924 18.521924 34.896803 90 90 120
ZERR 18 0.000834 0.000834 0.003214 0 0 0
LATT 3
SYMM -Y,+X-Y,+Z
SYMM +Y-X,-X,+Z
SFAC C H Cu N O
UNIT 315 315 18 81 117
EQIV $1 0.667+Y-X,1.333-X,0.333+Z
SADI O18C C17C O18E C17E O18F C17F O18D C17D
SADI O43 C41 O42 C41 O32 C31 O33 C31
SADI C31 C23A C31 C23B C41 C25A C41 C25B
SADI C41 C25B C41 C25A C31 C23A C31 C23B
SADI C22B C21B C22A C21A C26B C21B C26A C21A
SADI C23B C22B C23A C22A C26B C25B C26A C25A
SADI C24B C23B C24A C23A C25B C24B C25A C24A
SADI C41 C25B C41 C25A C31 C23B C31 C23A
SADI O18E C17E O18C C17C O18D C17D O18F C17F
SADI N19D C17D N19C C17C N19E C17E N19F C17F
SADI N19C O18C N19D O18D N19E O18E N19F O18F
SADI C21A N19E C21A N19F C21B N19C C21B N19D
SADI N19C C21B N19D C21B N19E C21A N19F C21A
SADI N19C C17C N19D C17D N19F C17F N19E C17E
SADI C17E C15B C17F C15A
SADI C17F C15A C15A C17D C17C C15B C17E C15B
SADI C17F C15A C17D C15A C17E C15B C17C C15B
SADI C15B C14B C15A C14A C16A C15A C16B C15B
SADI N13B C14B N13A C14A N11A C16A N11B C16B
SADI N13A C12A N13B C12B N11B C12B N11A C12A
SADI Cu1_$1 N11B Cu1_$1 N11A
SADI C15B N13B N13A C15A
SADI C14B C12B C12A C14A
SADI N13B N11B N11A N13A
SADI C12B C16B C16A C12A
SADI N11B C15B N11A C15A
SADI C16B C14B C16A C14A
SADI N11B C16B N11A C16A N11B C12B N11A C12A N13A C12A N13B C12B N13B C14B =
 N13A C14A
SADI C15B C14B C15A C14A C16B C15B C16A C15A
FLAT O32 C31 O33 C23B C26B
FLAT O32 C31 O33 C23A C26A
FLAT O42 C41 O43 C25B C22B
FLAT C22A C25A O43 C41 O42
FLAT C21B C22B C24B C26B N19C N19D
FLAT C21A C22A C24A C26A N19E N19F
FLAT C12A C14A C15A C16A C17F
FLAT C12A C14A C15A C16A C17D
FLAT C12B C14B C15B C16B C17E
FLAT C12B C14B C15B C16B C17C
FLAT C15B C14B N11B N13B C12B
FLAT 0.002 N11A C12A N13A C14A C16A C15A
FLAT 0.002 N11B C12B N13B C14B C16B C15B
FLAT C15B C17C O18C N19C N19D
FLAT C15B C17E O18E N19E N19F
FLAT C15A N19E C17F O18F N19F
FLAT C15A N19C C17D O18D N19D
SIMU 0.01 0.02 2
RIGU
EADP N19E N19F
EADP N19C N19D
EXYZ N19E N19F
EXYZ N19C N19D

L.S. 12 0 72
PLAN  10
TEMP -153(2)
BIND 3 6
BIND 2 6
BIND 3 5
BIND 1 5
BIND 4 7
BIND 4 8
BIND 1 7
BIND 2 8
BOND $H
MORE -1
CONF
ABIN
fmap 2
acta
SHEL 100 0.84
OMIT -2 2 2
OMIT -5 3 4
OMIT 3 3 3
REM <olex2.extras>
REM <HklSrc "%.\\cuobmb_sq.hkl">
REM </olex2.extras>

WGHT    0.200000
FVAR       1.44834   0.35091
CU1   3    0.476166    0.523882    0.469266    11.00000    0.07382    0.07281 =
         0.09453    0.00050    0.00024    0.05180
PART 3
N11A  4    0.786441    0.881082    0.751313    10.50000    0.08762    0.12043 =
         0.09536   -0.00272    0.00080    0.04730
C12A  1    0.864750    0.896521    0.749989    10.50000    0.09280    0.13181 =
         0.10761   -0.00403    0.00779    0.04684
AFIX  43
H12A  2    0.893691    0.911113    0.773740    10.50000   -1.20000
AFIX   0
N13A  4    0.908235    0.894372    0.720004    10.50000    0.10912    0.15643 =
         0.12212   -0.01091    0.01733    0.05026
C14A  1    0.869074    0.874252    0.686807    10.50000    0.11933    0.15932 =
         0.12210   -0.00821    0.00931    0.04348
AFIX  43
H14A  2    0.897638    0.871956    0.664643    10.50000   -1.20000
AFIX   0
C15A  1    0.789180    0.856799    0.683555    10.50000    0.11613    0.13745 =
         0.10807   -0.00504    0.00464    0.04202
C16A  1    0.753060    0.861673    0.716944    10.50000    0.10353    0.13338 =
         0.10205   -0.00120   -0.00473    0.04554
AFIX  43
H16A  2    0.696914    0.849523    0.715041    10.50000   -1.20000
AFIX   0
PART 0
PART 4
N11B  4    0.785104    0.902802    0.750781    10.50000    0.08057    0.11866 =
         0.09434   -0.00094   -0.00097    0.05749
C12B  1    0.863898    0.966285    0.749916    10.50000    0.09060    0.13234 =
         0.10792    0.00100    0.00699    0.05067
AFIX  43
H12B  2    0.892442    0.980101    0.773768    10.50000   -1.20000
AFIX   0
N13B  4    0.907447    1.012441    0.720308    10.50000    0.11438    0.15209 =
         0.11859    0.00982    0.01088    0.03912
C14B  1    0.869474    0.994739    0.686770    10.50000    0.12507    0.15997 =
         0.11933    0.00635    0.00524    0.04013
AFIX  43
H14B  2    0.898623    1.026405    0.664877    10.50000   -1.20000
AFIX   0
C15B  1    0.789947    0.932410    0.683082    10.50000    0.11668    0.13662 =
         0.10668    0.00173    0.00081    0.04730
C16B  1    0.753424    0.890611    0.716084    10.50000    0.10321    0.13399 =
         0.10262   -0.00028   -0.00562    0.04561
AFIX  43
H16B  2    0.697383    0.846634    0.713675    10.50000   -1.20000
AFIX   0
PART 0
PART 8
C17C  1    0.753338    0.919136    0.644105   -20.50000    0.11226
O18C  5    0.791891    0.989140    0.622531   -20.50000    0.15597
N19C  4    0.692082    0.846196    0.634921   -20.50000    0.11554    0.11079 =
         0.10832    0.03841    0.03855    0.07022
AFIX  43
H19C  2    0.678182    0.806705    0.652148   -20.50000   -1.20000
AFIX   0
PART 0
PART 6
C17D  1    0.753638    0.835707    0.644240   -20.50000    0.11316
O18D  5    0.795544    0.808039    0.621946   -20.50000    0.16042
N19D  4    0.692082    0.846196    0.634921   -20.50000    0.11554    0.11079 =
         0.10832    0.03841    0.03855    0.07022
AFIX  43
H19D  2    0.677670    0.871567    0.652040   -20.50000   -1.20000
AFIX   0
PART 0
PART 7
C17E  1    0.733679    0.907624    0.648863    20.50000    0.11421
O18E  5    0.689861    0.949249    0.654306    20.50000    0.14075
N19E  4    0.723193    0.861069    0.619399    20.50000    0.11571    0.11145 =
         0.10640    0.06027    0.06136    0.07927
AFIX  43
H19E  2    0.757726    0.841428    0.618948    20.50000   -1.20000
AFIX   0
PART 0
PART 5
C17F  1    0.732245    0.826545    0.649622    20.50000    0.11514
O18F  5    0.687219    0.742174    0.657239    20.50000    0.13283
N19F  4    0.723193    0.861069    0.619399    20.50000    0.11571    0.11145 =
         0.10640    0.06027    0.06136    0.07927
AFIX  43
H19F  2    0.760681    0.914417    0.618116    20.50000   -1.20000
AFIX   0
PART 0
PART 1
C21A  1    0.668329    0.834955    0.587809    21.00000    0.11547    0.09725 =
         0.10566    0.03520    0.03734    0.06803
C22A  1    0.643986    0.756782    0.573166    21.00000    0.10838    0.08941 =
         0.10448    0.02501    0.02384    0.06587
AFIX  43
H22A  2    0.666872    0.724166    0.582309    21.00000   -1.20000
AFIX   0
C23A  1    0.583055    0.727844    0.543782    21.00000    0.10471    0.08005 =
         0.10409    0.01234    0.01425    0.05937
C24A  1    0.561341    0.780724    0.525984    21.00000    0.10189    0.07432 =
         0.10191    0.00832    0.01083    0.05552
AFIX  43
H24A  2    0.532009    0.765957    0.502334    21.00000   -1.20000
AFIX   0
C25A  1    0.583479    0.855748    0.543543    21.00000    0.10677    0.07419 =
         0.10146    0.00833    0.01248    0.05487
C26A  1    0.642125    0.887747    0.573678    21.00000    0.11153    0.08059 =
         0.09955    0.01802    0.02057    0.05901
AFIX  43
H26A  2    0.662345    0.942266    0.583636    21.00000   -1.20000
AFIX   0
PART 0
PART 2
C21B  1    0.644429    0.821935    0.600432   -21.00000    0.11606    0.09738 =
         0.10228    0.03205    0.03358    0.06575
C22B  1    0.620887    0.745747    0.583179   -21.00000    0.11058    0.08558 =
         0.10245    0.02310    0.02146    0.06108
AFIX  43
H22B  2    0.635413    0.708522    0.594968   -21.00000   -1.20000
AFIX   0
C23B  1    0.575722    0.722567    0.548409   -21.00000    0.10500    0.07925 =
         0.10404    0.01193    0.01160    0.05866
C24B  1    0.555228    0.777569    0.532040   -21.00000    0.09729    0.07285 =
         0.09974    0.00757    0.01080    0.05321
AFIX  43
H24B  2    0.526102    0.762988    0.508337   -21.00000   -1.20000
AFIX   0
C25B  1    0.575164    0.852966    0.548576   -21.00000    0.10705    0.07285 =
         0.10072    0.00566    0.01003    0.05484
C26B  1    0.620968    0.874365    0.583102   -21.00000    0.11357    0.08301 =
         0.09988    0.01330    0.01744    0.05885
AFIX  43
H26B  2    0.636189    0.926350    0.594825   -21.00000   -1.20000
AFIX   0
PART 0
C31   1    0.551144    0.641710    0.529434    11.00000    0.10165    0.08235 =
         0.10659    0.00255    0.00189    0.06253
O32   5    0.518941    0.629421    0.496805    11.00000    0.11605    0.07730 =
         0.10765   -0.00133   -0.00713    0.06378
O33   5    0.560563    0.589704    0.548371    11.00000    0.11212    0.07837 =
         0.11564   -0.00062   -0.00906    0.06496
C41   1    0.550814    0.909265    0.529622    11.00000    0.10781    0.06465 =
         0.10241    0.00120   -0.00063    0.04665
O42   5    0.518830    0.889644    0.497003    11.00000    0.12086    0.06533 =
         0.11116   -0.00583   -0.00418    0.05496
O43   5    0.560815    0.971027    0.547984    11.00000    0.11595    0.06385 =
         0.11052   -0.00639   -0.00978    0.04918
HKLF 4

REM  cuobmb_a.res in R-3
REM R1 =  0.1213 for    2629 Fo > 4sig(Fo)  and  0.1488 for all    4060 data
REM    331 parameters refined using    988 restraints

END

WGHT      0.2000      0.0000

REM Highest difference peak  3.943,  deepest hole -0.628,  1-sigma level  0.124
Q1    1   1.0000  1.0000  0.6976  10.33333  0.05    3.94
Q2    1   0.8817  0.9405  0.7114  11.00000  0.05    0.82
Q3    1   0.6356  0.7003  0.6753  11.00000  0.05    0.73
Q4    1   0.6427  0.9432  0.6755  11.00000  0.05    0.70
Q5    1   0.7943  0.8955  0.6813  11.00000  0.05    0.60
Q6    1   0.8716  0.9355  0.6857  11.00000  0.05    0.49
Q7    1   0.7702  0.7417  0.6294  11.00000  0.05    0.45
Q8    1   0.7473  1.0148  0.6380  11.00000  0.05    0.43
Q9    1   0.7816  1.0360  0.6303  11.00000  0.05    0.39
Q10   1   0.6703  0.7628  0.6401  11.00000  0.05    0.37
;
_shelx_res_checksum              62345
_shelx_fab_checksum              79447
_shelx_fab_file                  
;
    0    0    3     -1.75      0.00
    0    0    6    -81.84      0.00
    0    0    9     -8.81      0.00
    0    0   12     34.18      0.00
    0    0   15     -2.35      0.00
    0    0   18     -6.59      0.00
    0    0   21     11.88      0.00
    0    0   24     14.57      0.00
    0    0   27     -7.26      0.00
    0    0   30      6.90      0.00
    0    0   33      0.90      0.00
    0    0   36      0.64      0.00
    0    0   39     -3.39      0.00
    0    0   42      3.21      0.00
    0    1   41      2.63      0.00
    0    1   38      3.74      0.00
    0    1   35     -1.07      0.00
    0    1   32      2.46      0.00
    0    1   29     -5.18      0.00
    0    1   26      2.38      0.00
    0    1   23      3.14      0.00
    0    1   20     -6.51      0.00
    0    1   17      0.66      0.00
    0    1   14    -13.37      0.00
    0    1   11    -11.88      0.00
    0    1    8     13.88      0.00
    0    1    5     48.59      0.00
    0    1    2    287.23      0.00
   -1    1    1   -148.58      0.00
   -1    1    4    127.35      0.00
   -1    1    7     14.75      0.00
   -1    1   10      1.17      0.00
   -1    1   13      7.52      0.00
   -1    1   16     10.99      0.00
   -1    1   19      3.03      0.00
   -1    1   22     10.71      0.00
   -1    1   25     -6.11      0.00
   -1    1   28      1.26      0.00
   -1    1   31     -0.57      0.00
   -1    1   34      0.31      0.00
   -1    1   37     -1.83      0.00
   -1    1   40      2.88      0.00
    1    1   42     -0.16      0.00
    1    1   39      1.21      0.00
    1    1   36      2.42      0.00
    1    1   33      0.14      0.00
    1    1   30      3.56      0.00
    1    1   27     -8.76      0.00
    1    1   24     12.54      0.00
    1    1   21      1.67      0.00
    1    1   18     -0.16      0.00
    1    1   15    -10.50      0.00
    1    1   12     -9.18      0.00
    1    1    9    -51.76      0.00
    1    1    6    -36.53      0.00
    1    1    3    -22.54      0.00
   -1    2    0    158.66      0.00
   -1    2    3    -22.92      0.00
   -1    2    6    -35.15      0.00
   -1    2    9    -53.73      0.00
   -1    2   12     -8.91      0.00
   -1    2   15     -5.38      0.00
   -1    2   18     -2.45      0.00
   -1    2   21      7.29      0.00
   -1    2   24     14.06      0.00
   -1    2   27     -9.56      0.00
   -1    2   30      2.90      0.00
   -1    2   33     -1.00      0.00
   -1    2   36      2.39      0.00
   -1    2   39      0.18      0.00
   -1    2   42      2.61      0.00
    0    2   40      0.04      0.00
    0    2   37     -2.40      0.00
    0    2   34     -1.99      0.00
    0    2   31      1.62      0.00
    0    2   28      3.08      0.00
    0    2   25     -7.60      0.00
    0    2   22      5.51      0.00
    0    2   19     -4.35      0.00
    0    2   16     -3.74      0.00
    0    2   13     12.89      0.00
    0    2   10     12.16      0.00
    0    2    7    -85.60      0.00
    0    2    4   -187.00      0.00
    0    2    1    338.83      0.00
   -2    2    5   -114.19      0.00
   -2    2    8    -33.02      0.00
   -2    2   11     10.24      0.00
   -2    2   14     -6.33      0.00
   -2    2   17    -14.27      0.00
   -2    2   20    -13.87      0.00
   -2    2   23     -0.02      0.00
   -2    2   26      1.76      0.00
   -2    2   29      0.46      0.00
   -2    2   32      5.08      0.00
   -2    2   35     -1.99      0.00
   -2    2   38      0.66      0.00
   -2    2   41      0.15      0.00
   -3    2   40      1.08      0.00
   -3    2   37     -2.06      0.00
   -3    2   34      1.72      0.00
   -3    2   31     -1.32      0.00
   -3    2   28     -3.75      0.00
   -3    2   25     -7.04      0.00
   -3    2   22      3.30      0.00
   -3    2   19     -8.41      0.00
   -3    2   16      1.59      0.00
   -3    2   13     -0.63      0.00
   -3    2   10      0.47      0.00
   -3    2    7     -2.23      0.00
   -3    2    4   -106.97      0.00
   -3    2    1    -33.07      0.00
   -1    3    2    -89.90      0.00
   -1    3    5     37.94      0.00
   -1    3    8    -44.03      0.00
   -1    3   11     -8.58      0.00
   -1    3   14    -14.81      0.00
   -1    3   17     -1.99      0.00
   -1    3   20    -11.09      0.00
   -1    3   23      4.47      0.00
   -1    3   26     -0.22      0.00
   -1    3   29      0.71      0.00
   -1    3   32      1.08      0.00
   -1    3   35      0.29      0.00
   -1    3   38      0.98      0.00
   -1    3   41      1.69      0.00
    1    2   41      2.31      0.00
    1    2   38     -0.85      0.00
    1    2   35     -0.79      0.00
    1    2   32     -0.42      0.00
    1    2   29     -0.59      0.00
    1    2   26      1.34      0.00
    1    2   23      4.58      0.00
    1    2   20     -7.02      0.00
    1    2   17     -3.27      0.00
    1    2   14    -11.28      0.00
    1    2   11    -14.44      0.00
    1    2    8    -45.36      0.00
    1    2    5     39.69      0.00
    1    2    2    -91.28      0.00
   -2    3    1    -32.44      0.00
   -2    3    4   -102.58      0.00
   -2    3    7      1.01      0.00
   -2    3   10     -0.57      0.00
   -2    3   13     -7.12      0.00
   -2    3   16     -2.03      0.00
   -2    3   19     -2.89      0.00
   -2    3   22     -3.08      0.00
   -2    3   25     -6.16      0.00
   -2    3   28     -2.41      0.00
   -2    3   31     -1.95      0.00
   -2    3   34      2.19      0.00
   -2    3   37      0.33      0.00
   -2    3   40      0.73      0.00
    0    3   42      0.97      0.00
    0    3   39      0.28      0.00
    0    3   36     -1.83      0.00
    0    3   33     -1.03      0.00
    0    3   30     -0.74      0.00
    0    3   27     -3.03      0.00
    0    3   24      1.33      0.00
    0    3   21      6.41      0.00
    0    3   18      0.55      0.00
    0    3   15      2.16      0.00
    0    3   12    -21.42      0.00
    0    3    9    -23.83      0.00
    0    3    6    -69.16      0.00
    0    3    3    -14.23      0.00
    0    3    0    -14.05      0.00
   -3    3    3      6.27      0.00
   -3    3    6    -11.53      0.00
   -3    3    9    -39.93      0.00
   -3    3   12     -9.47      0.00
   -3    3   15    -10.75      0.00
   -3    3   18     -8.91      0.00
   -3    3   21      3.21      0.00
   -3    3   24      3.27      0.00
   -3    3   27      2.79      0.00
   -3    3   30      4.87      0.00
   -3    3   33     -1.94      0.00
   -3    3   36      1.45      0.00
   -3    3   39     -3.62      0.00
   -3    3   42     -0.16      0.00
   -4    3   41     -2.28      0.00
   -4    3   38      3.10      0.00
   -4    3   35      2.18      0.00
   -4    3   32      2.72      0.00
   -4    3   29     -0.31      0.00
   -4    3   26     -7.14      0.00
   -4    3   23      1.66      0.00
   -4    3   20    -17.55      0.00
   -4    3   17    -12.66      0.00
   -4    3   14     -7.83      0.00
   -4    3   11     15.36      0.00
   -4    3    8      0.61      0.00
   -4    3    5     17.65      0.00
   -4    3    2    -58.28      0.00
   -1    4    1    -47.56      0.00
   -1    4    4    -83.31      0.00
   -1    4    7    -34.13      0.00
   -1    4   10     11.56      0.00
   -1    4   13     31.14      0.00
   -1    4   16      5.75      0.00
   -1    4   19      2.48      0.00
   -1    4   22      7.83      0.00
   -1    4   25      0.40      0.00
   -1    4   28     -4.50      0.00
   -1    4   31     -2.06      0.00
   -1    4   34     -3.04      0.00
   -1    4   37     -0.47      0.00
   -1    4   40      1.57      0.00
    2    2   42      0.44      0.00
    2    2   39     -1.88      0.00
    2    2   36     -1.47      0.00
    2    2   33      1.32      0.00
    2    2   30      4.90      0.00
    2    2   27      3.44      0.00
    2    2   24      3.39      0.00
    2    2   21      3.04      0.00
    2    2   18      1.36      0.00
    2    2   15     -3.19      0.00
    2    2   12      0.27      0.00
    2    2    9     -6.88      0.00
    2    2    6   -115.49      0.00
    2    2    3     13.47      0.00
   -2    4    0    220.83      0.00
   -2    4    3     11.76      0.00
   -2    4    6   -112.85      0.00
   -2    4    9     -7.53      0.00
   -2    4   12     -5.26      0.00
   -2    4   15     -0.42      0.00
   -2    4   18     -3.48      0.00
   -2    4   21      3.31      0.00
   -2    4   24      4.16      0.00
   -2    4   27      2.30      0.00
   -2    4   30      4.07      0.00
   -2    4   33      1.32      0.00
   -2    4   36      1.03      0.00
   -2    4   39      0.28      0.00
    1    3   40      0.76      0.00
    1    3   37      1.38      0.00
    1    3   34     -2.77      0.00
    1    3   31     -0.15      0.00
    1    3   28     -4.19      0.00
    1    3   25     -0.51      0.00
    1    3   22      6.00      0.00
    1    3   19      0.59      0.00
    1    3   16      8.54      0.00
    1    3   13     29.77      0.00
    1    3   10     14.75      0.00
    1    3    7    -36.01      0.00
    1    3    4    -87.28      0.00
    1    3    1    -48.41      0.00
   -3    4    2    -59.12      0.00
   -3    4    5     14.76      0.00
   -3    4    8     -2.76      0.00
   -3    4   11     19.38      0.00
   -3    4   14    -10.25      0.00
   -3    4   17    -15.79      0.00
   -3    4   20    -17.92      0.00
   -3    4   23      6.39      0.00
   -3    4   26     -4.97      0.00
   -3    4   29     -0.11      0.00
   -3    4   32      3.44      0.00
   -3    4   35      1.62      0.00
   -3    4   38     -0.26      0.00
   -3    4   41      2.59      0.00
    0    4   41      1.41      0.00
    0    4   38     -0.49      0.00
    0    4   35     -1.00      0.00
    0    4   32     -2.15      0.00
    0    4   29     -0.75      0.00
    0    4   26     -1.52      0.00
    0    4   23      3.71      0.00
    0    4   20     -5.70      0.00
    0    4   17     10.43      0.00
    0    4   14      1.30      0.00
    0    4   11     33.41      0.00
    0    4    8     47.92      0.00
    0    4    5   -101.24      0.00
    0    4    2     38.49      0.00
   -4    4    1    150.27      0.00
   -4    4    4    -47.49      0.00
   -4    4    7    -12.50      0.00
   -4    4   10     13.27      0.00
   -4    4   13      1.76      0.00
   -4    4   16     10.76      0.00
   -4    4   19     -0.87      0.00
   -4    4   22     -1.63      0.00
   -4    4   25     -0.08      0.00
   -4    4   28     -2.09      0.00
   -4    4   31      2.24      0.00
   -4    4   34      1.56      0.00
   -4    4   37     -1.87      0.00
   -4    4   40     -0.67      0.00
   -5    4   39     -2.08      0.00
   -5    4   36      0.11      0.00
   -5    4   33      4.25      0.00
   -5    4   30     -4.21      0.00
   -5    4   27      1.76      0.00
   -5    4   24     -0.82      0.00
   -5    4   21      2.30      0.00
   -5    4   18     -9.75      0.00
   -5    4   15    -15.02      0.00
   -5    4   12      3.54      0.00
   -5    4    9     23.08      0.00
   -5    4    6      8.63      0.00
   -5    4    3    -15.95      0.00
   -1    5    0     20.49      0.00
   -1    5    3    -41.19      0.00
   -1    5    6     43.61      0.00
   -1    5    9    -23.95      0.00
   -1    5   12     28.61      0.00
   -1    5   15      7.13      0.00
   -1    5   18      2.85      0.00
   -1    5   21      7.38      0.00
   -1    5   24      5.59      0.00
   -1    5   27     -3.10      0.00
   -1    5   30      1.97      0.00
   -1    5   33     -3.02      0.00
   -1    5   36      0.88      0.00
   -1    5   39      0.64      0.00
   -5    3   40      1.51      0.00
   -5    3   37     -1.21      0.00
   -5    3   34     -2.69      0.00
   -5    3   31      0.13      0.00
   -5    3   28     -0.36      0.00
   -5    3   25      2.91      0.00
   -5    3   22      4.56      0.00
   -5    3   19      0.46      0.00
   -5    3   16      6.38      0.00
   -5    3   13      8.71      0.00
   -5    3   10     -4.14      0.00
   -5    3    7     13.65      0.00
   -5    3    4    -15.54      0.00
   -5    3    1     -6.95      0.00
   -2    5    2    -10.20      0.00
   -2    5    5    -24.40      0.00
   -2    5    8     57.57      0.00
   -2    5   11     16.35      0.00
   -2    5   14    -11.98      0.00
   -2    5   17     -1.56      0.00
   -2    5   20     -4.04      0.00
   -2    5   23      2.39      0.00
   -2    5   26      0.33      0.00
   -2    5   29      0.46      0.00
   -2    5   32     -1.55      0.00
   -2    5   35      3.75      0.00
   -2    5   38     -1.53      0.00
   -2    5   41     -0.68      0.00
    2    3   41      0.93      0.00
    2    3   38     -1.14      0.00
    2    3   35      3.42      0.00
    2    3   32     -0.57      0.00
    2    3   29     -0.48      0.00
    2    3   26     -5.51      0.00
    2    3   23      4.09      0.00
    2    3   20     -1.40      0.00
    2    3   17     -2.03      0.00
    2    3   14      5.97      0.00
    2    3   11     20.13      0.00
    2    3    8     55.00      0.00
    2    3    5    -26.67      0.00
    2    3    2    -14.35      0.00
   -3    5    1     -9.77      0.00
   -3    5    4    -15.21      0.00
   -3    5    7      9.90      0.00
   -3    5   10     -8.22      0.00
   -3    5   13     11.93      0.00
   -3    5   16     -1.69      0.00
   -3    5   19     -3.43      0.00
   -3    5   22      5.58      0.00
   -3    5   25      0.77      0.00
   -3    5   28      3.04      0.00
   -3    5   31      4.14      0.00
   -3    5   34     -1.01      0.00
   -3    5   37      1.88      0.00
   -3    5   40     -1.21      0.00
    1    4   39      0.11      0.00
    1    4   36     -1.67      0.00
    1    4   33     -3.08      0.00
    1    4   30     -1.12      0.00
    1    4   27     -2.36      0.00
    1    4   24      5.51      0.00
    1    4   21      8.79      0.00
    1    4   18      6.24      0.00
    1    4   15      7.53      0.00
    1    4   12     26.58      0.00
    1    4    9    -25.84      0.00
    1    4    6     44.92      0.00
    1    4    3    -42.61      0.00
   -4    5    0     20.93      0.00
   -4    5    3    -15.51      0.00
   -4    5    6      9.50      0.00
   -4    5    9     24.50      0.00
   -4    5   12    -12.10      0.00
   -4    5   15    -20.12      0.00
   -4    5   18     -7.52      0.00
   -4    5   21     -1.03      0.00
   -4    5   24      0.74      0.00
   -4    5   27      2.95      0.00
   -4    5   30     -2.10      0.00
   -4    5   33      2.23      0.00
   -4    5   36      4.68      0.00
   -4    5   39     -1.14      0.00
    0    5   40      0.50      0.00
    0    5   37     -2.44      0.00
    0    5   34     -1.37      0.00
    0    5   31     -8.37      0.00
    0    5   28      1.27      0.00
    0    5   25     -7.12      0.00
    0    5   22      3.28      0.00
    0    5   19     -0.60      0.00
    0    5   16     11.51      0.00
    0    5   13      5.88      0.00
    0    5   10     48.88      0.00
    0    5    7     -3.26      0.00
    0    5    4    -17.97      0.00
    0    5    1      7.44      0.00
   -5    5    2     45.09      0.00
   -5    5    5     32.72      0.00
   -5    5    8     19.19      0.00
   -5    5   11      4.45      0.00
   -5    5   14      7.69      0.00
   -5    5   17    -10.24      0.00
   -5    5   20     -3.73      0.00
   -5    5   23      0.26      0.00
   -5    5   26     -6.07      0.00
   -5    5   29      7.35      0.00
   -5    5   32     -0.97      0.00
   -5    5   35     -1.10      0.00
   -5    5   38      0.59      0.00
   -5    5   41     -0.37      0.00
   -6    5   40     -1.44      0.00
   -6    5   37      2.19      0.00
   -6    5   34     -1.11      0.00
   -6    5   31      1.90      0.00
   -6    5   28     -8.01      0.00
   -6    5   25     -2.30      0.00
   -6    5   22      3.19      0.00
   -6    5   19     -5.91      0.00
   -6    5   16      5.49      0.00
   -6    5   13    -11.72      0.00
   -6    5   10      5.54      0.00
   -6    5    7     17.68      0.00
   -6    5    4      3.78      0.00
   -6    5    1    -21.50      0.00
   -1    6    2    -15.35      0.00
   -1    6    5     -8.69      0.00
   -1    6    8     20.12      0.00
   -1    6   11     12.97      0.00
   -1    6   14      9.44      0.00
   -1    6   17     -8.26      0.00
   -1    6   20     -4.53      0.00
   -1    6   23      0.03      0.00
   -1    6   26     -0.66      0.00
   -1    6   29     -6.51      0.00
   -1    6   32     -1.31      0.00
   -1    6   35      0.33      0.00
   -1    6   38      0.66      0.00
   -1    6   41      2.11      0.00
   -6    4   41      0.87      0.00
   -6    4   38     -1.33      0.00
   -6    4   35      5.64      0.00
   -6    4   32      0.59      0.00
   -6    4   29      4.28      0.00
   -6    4   26     -3.24      0.00
   -6    4   23      2.59      0.00
   -6    4   20     -1.91      0.00
   -6    4   17      1.32      0.00
   -6    4   14     -5.54      0.00
   -6    4   11     10.38      0.00
   -6    4    8      8.30      0.00
   -6    4    5    -10.48      0.00
   -6    4    2     48.30      0.00
   -2    6    1     22.95      0.00
   -2    6    4    -30.43      0.00
   -2    6    7    -21.93      0.00
   -2    6   10     43.66      0.00
   -2    6   13      0.84      0.00
   -2    6   16     14.02      0.00
   -2    6   19      0.44      0.00
   -2    6   22      6.14      0.00
   -2    6   25      1.00      0.00
   -2    6   28      3.50      0.00
   -2    6   31     -2.04      0.00
   -2    6   34      0.01      0.00
   -2    6   37     -0.27      0.00
   -2    6   40     -0.88      0.00
    3    3   39     -0.70      0.00
    3    3   36     -1.05      0.00
    3    3   33      5.37      0.00
    3    3   30      3.69      0.00
    3    3   27      1.66      0.00
    3    3   24      2.89      0.00
    3    3   21      5.29      0.00
    3    3   18     -4.65      0.00
    3    3   15     -7.26      0.00
    3    3   12     11.63      0.00
    3    3    9     -7.99      0.00
    3    3    6     19.03      0.00
    3    3    3    -31.42      0.00
   -3    6    0      3.85      0.00
   -3    6    3    -32.92      0.00
   -3    6    6     18.81      0.00
   -3    6    9     -8.33      0.00
   -3    6   12      2.54      0.00
   -3    6   15    -12.59      0.00
   -3    6   18     -7.22      0.00
   -3    6   21      4.40      0.00
   -3    6   24     10.08      0.00
   -3    6   27      2.12      0.00
   -3    6   30      2.97      0.00
   -3    6   33      4.18      0.00
   -3    6   36     -2.21      0.00
   -3    6   39     -1.24      0.00
    2    4   40      3.65      0.00
    2    4   37     -1.37      0.00
    2    4   34     -0.42      0.00
    2    4   31     -0.92      0.00
    2    4   28      3.18      0.00
    2    4   25      1.66      0.00
    2    4   22      6.85      0.00
    2    4   19      3.70      0.00
    2    4   16     17.79      0.00
    2    4   13     -0.92      0.00
    2    4   10     47.92      0.00
    2    4    7    -19.98      0.00
    2    4    4    -31.05      0.00
    2    4    1     22.78      0.00
   -4    6    2     46.96      0.00
   -4    6    5    -12.17      0.00
   -4    6    8      3.96      0.00
   -4    6   11     11.78      0.00
   -4    6   14    -11.53      0.00
   -4    6   17     -1.23      0.00
   -4    6   20     -4.00      0.00
   -4    6   23      2.19      0.00
   -4    6   26      0.90      0.00
   -4    6   29      5.07      0.00
   -4    6   32     -0.78      0.00
   -4    6   35      3.79      0.00
   -4    6   38      0.61      0.00
   -4    6   41     -1.49      0.00
    1    5   41     -0.13      0.00
    1    5   38      4.50      0.00
    1    5   35      0.76      0.00
    1    5   32      2.28      0.00
    1    5   29     -3.99      0.00
    1    5   26      0.02      0.00
    1    5   23     -2.71      0.00
    1    5   20     -3.35      0.00
    1    5   17     -7.43      0.00
    1    5   14     13.50      0.00
    1    5   11     15.48      0.00
    1    5    8     18.94      0.00
    1    5    5    -10.76      0.00
    1    5    2    -14.41      0.00
   -5    6    1    -21.96      0.00
   -5    6    4      2.75      0.00
   -5    6    7     16.69      0.00
   -5    6   10      5.58      0.00
   -5    6   13     -7.30      0.00
   -5    6   16     -0.15      0.00
   -5    6   19     -6.88      0.00
   -5    6   22      3.60      0.00
   -5    6   25      0.45      0.00
   -5    6   28     -5.68      0.00
   -5    6   31      1.08      0.00
   -5    6   34      3.30      0.00
   -5    6   37     -5.63      0.00
   -5    6   40      2.16      0.00
    0    6   39     -1.14      0.00
    0    6   36      3.43      0.00
    0    6   33      1.47      0.00
    0    6   30      1.88      0.00
    0    6   27     -4.57      0.00
    0    6   24      7.13      0.00
    0    6   21     -5.35      0.00
    0    6   18     -8.51      0.00
    0    6   15    -15.40      0.00
    0    6   12     -8.32      0.00
    0    6    9     28.42      0.00
    0    6    6    -17.83      0.00
    0    6    3    -43.50      0.00
    0    6    0     44.21      0.00
   -6    6    3     16.97      0.00
   -6    6    6     17.34      0.00
   -6    6    9     -0.39      0.00
   -6    6   12      5.47      0.00
   -6    6   15    -10.63      0.00
   -6    6   18      9.60      0.00
   -6    6   21      6.44      0.00
   -6    6   24      1.92      0.00
   -6    6   27      5.25      0.00
   -6    6   30     -4.64      0.00
   -6    6   33      1.44      0.00
   -6    6   36      3.82      0.00
   -6    6   39     -2.83      0.00
   -7    6   38     -1.57      0.00
   -7    6   35      1.96      0.00
   -7    6   32     -3.83      0.00
   -7    6   29      0.13      0.00
   -7    6   26     -6.11      0.00
   -7    6   23     -3.23      0.00
   -7    6   20     -2.91      0.00
   -7    6   17     -3.91      0.00
   -7    6   14      5.82      0.00
   -7    6   11      3.34      0.00
   -7    6    8     16.50      0.00
   -7    6    5      5.87      0.00
   -7    6    2     12.00      0.00
   -1    7    1    -17.54      0.00
   -1    7    4    -22.70      0.00
   -1    7    7     10.92      0.00
   -1    7   10    -14.03      0.00
   -1    7   13      6.80      0.00
   -1    7   16     -4.17      0.00
   -1    7   19      1.19      0.00
   -1    7   22      5.55      0.00
   -1    7   25     -5.74      0.00
   -1    7   28      0.02      0.00
   -1    7   31     -1.30      0.00
   -1    7   34      1.00      0.00
   -1    7   37      3.47      0.00
   -1    7   40      4.30      0.00
   -7    5   39      2.18      0.00
   -7    5   36     -4.54      0.00
   -7    5   33      2.50      0.00
   -7    5   30     -3.19      0.00
   -7    5   27      1.88      0.00
   -7    5   24     -0.54      0.00
   -7    5   21      0.62      0.00
   -7    5   18     -4.74      0.00
   -7    5   15     -9.40      0.00
   -7    5   12     -7.17      0.00
   -7    5    9      9.27      0.00
   -7    5    6     11.60      0.00
   -7    5    3     -2.05      0.00
   -2    7    0     37.56      0.00
   -2    7    3    -24.07      0.00
   -2    7    6      3.05      0.00
   -2    7    9     20.15      0.00
   -2    7   12     -3.83      0.00
   -2    7   15     -8.69      0.00
   -2    7   18     -0.88      0.00
   -2    7   21      2.20      0.00
   -2    7   24      6.51      0.00
   -2    7   27      0.27      0.00
   -2    7   30      1.25      0.00
   -2    7   33     -1.01      0.00
   -2    7   36      0.51      0.00
   -2    7   39     -4.95      0.00
   -7    4   40      1.15      0.00
   -7    4   37      1.07      0.00
   -7    4   34     -1.39      0.00
   -7    4   31     -4.28      0.00
   -7    4   28     -1.52      0.00
   -7    4   25     -2.65      0.00
   -7    4   22      4.74      0.00
   -7    4   19     -1.70      0.00
   -7    4   16      1.98      0.00
   -7    4   13     -0.28      0.00
   -7    4   10     11.51      0.00
   -7    4    7      5.87      0.00
   -7    4    4    -23.12      0.00
   -7    4    1     -1.35      0.00
   -3    7    2    -14.32      0.00
   -3    7    5     -4.23      0.00
   -3    7    8     18.74      0.00
   -3    7   11     10.91      0.00
   -3    7   14      3.25      0.00
   -3    7   17     -3.46      0.00
   -3    7   20      3.65      0.00
   -3    7   23      3.63      0.00
   -3    7   26      1.83      0.00
   -3    7   29     -0.67      0.00
   -3    7   32     -0.43      0.00
   -3    7   35      0.90      0.00
   -3    7   38      2.19      0.00
    3    4   41     -1.89      0.00
    3    4   38      2.91      0.00
    3    4   35      1.93      0.00
    3    4   32     -0.54      0.00
    3    4   29     -3.58      0.00
    3    4   26     -2.91      0.00
    3    4   23      2.36      0.00
    3    4   20      2.19      0.00
    3    4   17     -3.01      0.00
    3    4   14      6.13      0.00
    3    4   11      6.29      0.00
    3    4    8     21.67      0.00
    3    4    5     -1.60      0.00
    3    4    2    -14.07      0.00
   -4    7    1     -0.73      0.00
   -4    7    4    -22.36      0.00
   -4    7    7      5.21      0.00
   -4    7   10     10.03      0.00
   -4    7   13     -7.13      0.00
   -4    7   16     -1.98      0.00
   -4    7   19     -4.02      0.00
   -4    7   22      7.72      0.00
   -4    7   25     -1.04      0.00
   -4    7   28      1.77      0.00
   -4    7   31     -2.80      0.00
   -4    7   34      0.28      0.00
   -4    7   37     -0.48      0.00
   -4    7   40     -2.22      0.00
    2    5   39     -4.68      0.00
    2    5   36      0.72      0.00
    2    5   33      0.23      0.00
    2    5   30      2.25      0.00
    2    5   27      0.69      0.00
    2    5   24      3.26      0.00
    2    5   21      0.42      0.00
    2    5   18     -2.65      0.00
    2    5   15     -4.90      0.00
    2    5   12      4.18      0.00
    2    5    9     19.67      0.00
    2    5    6      2.89      0.00
    2    5    3    -23.77      0.00
   -5    7    0     38.03      0.00
   -5    7    3     -2.76      0.00
   -5    7    6     11.65      0.00
   -5    7    9     10.37      0.00
   -5    7   12     -5.39      0.00
   -5    7   15     -6.42      0.00
   -5    7   18     -3.34      0.00
   -5    7   21      0.78      0.00
   -5    7   24      0.35      0.00
   -5    7   27     -1.58      0.00
   -5    7   30     -0.71      0.00
   -5    7   33     -1.25      0.00
   -5    7   36      2.20      0.00
   -5    7   39     -1.00      0.00
    1    6   40      5.20      0.00
    1    6   37      0.89      0.00
    1    6   34      1.36      0.00
    1    6   31     -4.63      0.00
    1    6   28     -2.59      0.00
    1    6   25     -7.68      0.00
    1    6   22      8.54      0.00
    1    6   19     -1.58      0.00
    1    6   16     -8.09      0.00
    1    6   13      3.51      0.00
    1    6   10    -17.31      0.00
    1    6    7     11.89      0.00
    1    6    4    -23.46      0.00
    1    6    1    -19.04      0.00
   -6    7    2     12.32      0.00
   -6    7    5      5.89      0.00
   -6    7    8     17.53      0.00
   -6    7   11      3.94      0.00
   -6    7   14      2.18      0.00
   -6    7   17     -1.30      0.00
   -6    7   20     -3.68      0.00
   -6    7   23     -1.26      0.00
   -6    7   26     -7.47      0.00
   -6    7   29      0.53      0.00
   -6    7   32     -1.14      0.00
   -6    7   35     -1.35      0.00
   -6    7   38      4.32      0.00
    0    7   38      0.69      0.00
    0    7   35      2.90      0.00
    0    7   32      1.36      0.00
    0    7   29      1.80      0.00
    0    7   26      3.48      0.00
    0    7   23     -2.20      0.00
    0    7   20     -8.09      0.00
    0    7   17     -0.81      0.00
    0    7   14    -18.23      0.00
    0    7   11     13.20      0.00
    0    7    8     -4.64      0.00
    0    7    5     -6.88      0.00
    0    7    2     -2.68      0.00
   -7    7    1     27.13      0.00
   -7    7    4      5.83      0.00
   -7    7    7     15.10      0.00
   -7    7   10     22.44      0.00
   -7    7   13     -6.81      0.00
   -7    7   16     13.15      0.00
   -7    7   19      4.15      0.00
   -7    7   22      1.64      0.00
   -7    7   25     -5.84      0.00
   -7    7   28     -9.30      0.00
   -7    7   31      3.15      0.00
   -7    7   34      3.37      0.00
   -7    7   37     -3.25      0.00
   -7    7   40      1.42      0.00
   -8    7   39     -0.29      0.00
   -8    7   36      3.73      0.00
   -8    7   33      1.55      0.00
   -8    7   30     -5.80      0.00
   -8    7   27     -0.88      0.00
   -8    7   24     -6.25      0.00
   -8    7   21     -0.86      0.00
   -8    7   18      0.16      0.00
   -8    7   15     -3.16      0.00
   -8    7   12      1.39      0.00
   -8    7    9      6.96      0.00
   -8    7    6     18.37      0.00
   -8    7    3      1.78      0.00
   -1    8    0      9.81      0.00
   -1    8    3    -12.33      0.00
   -1    8    6      5.31      0.00
   -1    8    9     -1.35      0.00
   -1    8   12    -12.90      0.00
   -1    8   15      2.92      0.00
   -1    8   18     -5.27      0.00
   -1    8   21      3.26      0.00
   -1    8   24      4.92      0.00
   -1    8   27     -0.31      0.00
   -1    8   30     -3.60      0.00
   -1    8   33     -0.17      0.00
   -1    8   36      2.96      0.00
   -1    8   39      1.94      0.00
   -8    6   40     -1.58      0.00
   -8    6   37     -0.32      0.00
   -8    6   34      0.70      0.00
   -8    6   31      0.25      0.00
   -8    6   28     -4.01      0.00
   -8    6   25     -0.34      0.00
   -8    6   22      6.43      0.00
   -8    6   19      0.29      0.00
   -8    6   16     -0.17      0.00
   -8    6   13      0.02      0.00
   -8    6   10     -3.95      0.00
   -8    6    7      6.43      0.00
   -8    6    4      6.70      0.00
   -8    6    1      3.46      0.00
   -2    8    2    -26.58      0.00
   -2    8    5    -12.47      0.00
   -2    8    8      5.84      0.00
   -2    8   11     18.25      0.00
   -2    8   14    -10.81      0.00
   -2    8   17     -0.42      0.00
   -2    8   20      0.31      0.00
   -2    8   23     -0.14      0.00
   -2    8   26      1.47      0.00
   -2    8   29     -1.08      0.00
   -2    8   32      1.23      0.00
   -2    8   35      5.55      0.00
   -2    8   38     -1.77      0.00
   -8    5   38     -4.16      0.00
   -8    5   35      1.90      0.00
   -8    5   32     -0.16      0.00
   -8    5   29     -1.90      0.00
   -8    5   26     -4.53      0.00
   -8    5   23     -3.12      0.00
   -8    5   20     -1.13      0.00
   -8    5   17     -3.79      0.00
   -8    5   14     -8.44      0.00
   -8    5   11      0.47      0.00
   -8    5    8      2.92      0.00
   -8    5    5      3.70      0.00
   -8    5    2    -22.84      0.00
   -3    8    1    -12.05      0.00
   -3    8    4    -19.13      0.00
   -3    8    7      0.94      0.00
   -3    8   10    -10.76      0.00
   -3    8   13      0.74      0.00
   -3    8   16      2.24      0.00
   -3    8   19     -0.99      0.00
   -3    8   22      8.24      0.00
   -3    8   25     -1.34      0.00
   -3    8   28      1.91      0.00
   -3    8   31     -1.80      0.00
   -3    8   34      1.73      0.00
   -3    8   37     -2.65      0.00
    4    4   39     -2.89      0.00
    4    4   36     -2.24      0.00
    4    4   33      3.39      0.00
    4    4   30      2.34      0.00
    4    4   27      1.68      0.00
    4    4   24      0.70      0.00
    4    4   21      1.59      0.00
    4    4   18      0.80      0.00
    4    4   15     -3.23      0.00
    4    4   12     -3.42      0.00
    4    4    9      5.59      0.00
    4    4    6     -5.59      0.00
    4    4    3    -14.08      0.00
   -4    8    0    -21.57      0.00
   -4    8    3    -17.52      0.00
   -4    8    6     -6.21      0.00
   -4    8    9      2.94      0.00
   -4    8   12     -4.79      0.00
   -4    8   15     -2.27      0.00
   -4    8   18      4.15      0.00
   -4    8   21     -1.10      0.00
   -4    8   24      4.97      0.00
   -4    8   27      0.96      0.00
   -4    8   30      1.17      0.00
   -4    8   33     -1.69      0.00
   -4    8   36      3.75      0.00
   -4    8   39     -5.31      0.00
    3    5   40      3.74      0.00
    3    5   37     -4.24      0.00
    3    5   34     -0.77      0.00
    3    5   31     -0.74      0.00
    3    5   28      2.01      0.00
    3    5   25     -1.53      0.00
    3    5   22      5.17      0.00
    3    5   19     -0.10      0.00
    3    5   16      0.53      0.00
    3    5   13      3.04      0.00
    3    5   10     -8.92      0.00
    3    5    7      1.84      0.00
    3    5    4    -18.53      0.00
    3    5    1     -9.94      0.00
   -5    8    2    -17.97      0.00
   -5    8    5      4.22      0.00
   -5    8    8      3.83      0.00
   -5    8   11      1.02      0.00
   -5    8   14    -12.41      0.00
   -5    8   17     -7.54      0.00
   -5    8   20     -0.61      0.00
   -5    8   23     -3.67      0.00
   -5    8   26      0.12      0.00
   -5    8   29     -1.29      0.00
   -5    8   32      2.57      0.00
   -5    8   35     -2.90      0.00
   -5    8   38     -3.61      0.00
    2    6   38      0.02      0.00
    2    6   35      2.58      0.00
    2    6   32      1.41      0.00
    2    6   29     -0.33      0.00
    2    6   26      1.83      0.00
    2    6   23     -1.78      0.00
    2    6   20     -0.53      0.00
    2    6   17      0.38      0.00
    2    6   14    -13.06      0.00
    2    6   11     16.93      0.00
    2    6    8      7.71      0.00
    2    6    5    -12.19      0.00
    2    6    2    -25.01      0.00
   -6    8    1      2.05      0.00
   -6    8    4      6.04      0.00
   -6    8    7      6.68      0.00
   -6    8   10     -3.04      0.00
   -6    8   13      2.08      0.00
   -6    8   16      2.50      0.00
   -6    8   19     -0.44      0.00
   -6    8   22      3.53      0.00
   -6    8   25     -1.23      0.00
   -6    8   28     -0.57      0.00
   -6    8   31     -2.75      0.00
   -6    8   34      2.27      0.00
   -6    8   37     -1.27      0.00
   -6    8   40     -4.48      0.00
    1    7   39      1.24      0.00
    1    7   36      1.06      0.00
    1    7   33      0.61      0.00
    1    7   30      1.17      0.00
    1    7   27      5.78      0.00
    1    7   24      5.36      0.00
    1    7   21      2.62      0.00
    1    7   18     -4.61      0.00
    1    7   15      5.21      0.00
    1    7   12    -12.10      0.00
    1    7    9     -2.85      0.00
    1    7    6      5.39      0.00
    1    7    3    -11.80      0.00
   -7    8    0     12.22      0.00
   -7    8    3      3.24      0.00
   -7    8    6     14.52      0.00
   -7    8    9      3.78      0.00
   -7    8   12      1.20      0.00
   -7    8   15     -3.95      0.00
   -7    8   18     -0.69      0.00
   -7    8   21      1.30      0.00
   -7    8   24     -4.31      0.00
   -7    8   27      1.18      0.00
   -7    8   30     -4.29      0.00
   -7    8   33      3.29      0.00
   -7    8   36      1.70      0.00
   -7    8   39     -1.45      0.00
    0    8   37     -1.46      0.00
    0    8   34      6.25      0.00
    0    8   31     -0.32      0.00
    0    8   28     -2.80      0.00
    0    8   25      4.12      0.00
    0    8   22      8.31      0.00
    0    8   19      2.42      0.00
    0    8   16     -9.87      0.00
    0    8   13     -2.04      0.00
    0    8   10     14.40      0.00
    0    8    7      3.60      0.00
    0    8    4    -16.95      0.00
    0    8    1    -14.51      0.00
   -8    8    2     19.38      0.00
   -8    8    5     13.89      0.00
   -8    8    8      5.70      0.00
   -8    8   11     -4.91      0.00
   -8    8   14     10.21      0.00
   -8    8   17      0.56      0.00
   -8    8   20     -1.31      0.00
   -8    8   23      2.33      0.00
   -8    8   26     -1.78      0.00
   -8    8   29      3.26      0.00
   -8    8   32      0.01      0.00
   -8    8   35      0.25      0.00
   -8    8   38      5.37      0.00
   -9    8   37     -6.44      0.00
   -9    8   34      4.79      0.00
   -9    8   31      3.01      0.00
   -9    8   28     -4.16      0.00
   -9    8   25     -4.15      0.00
   -9    8   22     -1.75      0.00
   -9    8   19     -0.53      0.00
   -9    8   16      1.68      0.00
   -9    8   13     -3.28      0.00
   -9    8   10      5.00      0.00
   -9    8    7      1.10      0.00
   -9    8    4      4.52      0.00
   -9    8    1      1.91      0.00
   -1    9    2     -1.95      0.00
   -1    9    5      8.55      0.00
   -1    9    8     18.19      0.00
   -1    9   11     -5.23      0.00
   -1    9   14     -1.35      0.00
   -1    9   17      1.12      0.00
   -1    9   20     10.90      0.00
   -1    9   23      1.82      0.00
   -1    9   26     -0.55      0.00
   -1    9   29      0.00      0.00
   -1    9   32      0.19      0.00
   -1    9   35      1.03      0.00
   -1    9   38     -1.24      0.00
   -9    7   38      1.97      0.00
   -9    7   35     -3.63      0.00
   -9    7   32     -0.06      0.00
   -9    7   29      4.19      0.00
   -9    7   26     -5.06      0.00
   -9    7   23     -2.66      0.00
   -9    7   20     -2.79      0.00
   -9    7   17     -0.54      0.00
   -9    7   14     -9.20      0.00
   -9    7   11     10.63      0.00
   -9    7    8     18.82      0.00
   -9    7    5     -3.06      0.00
   -9    7    2      8.67      0.00
   -2    9    1      8.99      0.00
   -2    9    4     -5.10      0.00
   -2    9    7      2.65      0.00
   -2    9   10      2.85      0.00
   -2    9   13      1.12      0.00
   -2    9   16      5.62      0.00
   -2    9   19     -3.63      0.00
   -2    9   22      6.51      0.00
   -2    9   25      1.17      0.00
   -2    9   28      0.60      0.00
   -2    9   31      0.99      0.00
   -2    9   34     -1.16      0.00
   -2    9   37      1.80      0.00
   -9    6   39     -1.31      0.00
   -9    6   36     -4.34      0.00
   -9    6   33     -0.34      0.00
   -9    6   30     -4.48      0.00
   -9    6   27      3.65      0.00
   -9    6   24      0.44      0.00
   -9    6   21     -1.25      0.00
   -9    6   18     -1.67      0.00
   -9    6   15      2.13      0.00
   -9    6   12     -6.15      0.00
   -9    6    9      1.84      0.00
   -9    6    6     -1.90      0.00
   -9    6    3      3.18      0.00
   -3    9    0     -8.00      0.00
   -3    9    3    -12.38      0.00
   -3    9    6      9.01      0.00
   -3    9    9      6.78      0.00
   -3    9   12     -5.77      0.00
   -3    9   15     -4.19      0.00
   -3    9   18      7.65      0.00
   -3    9   21      4.10      0.00
   -3    9   24      3.08      0.00
   -3    9   27     -1.83      0.00
   -3    9   30     -1.93      0.00
   -3    9   33      3.21      0.00
   -3    9   36      3.14      0.00
   -3    9   39      4.66      0.00
   -9    5   37      1.75      0.00
   -9    5   34     -2.33      0.00
   -9    5   31     -3.41      0.00
   -9    5   28     -1.05      0.00
   -9    5   25     -2.08      0.00
   -9    5   22      4.81      0.00
   -9    5   19     -3.31      0.00
   -9    5   16     -3.91      0.00
   -9    5   13     -2.00      0.00
   -9    5   10      4.85      0.00
   -9    5    7      0.37      0.00
   -9    5    4    -24.09      0.00
   -9    5    1      4.38      0.00
   -4    9    2    -21.71      0.00
   -4    9    5    -17.93      0.00
   -4    9    8      1.34      0.00
   -4    9   11      3.54      0.00
   -4    9   14     -4.04      0.00
   -4    9   17     -2.71      0.00
   -4    9   20      1.90      0.00
   -4    9   23      0.09      0.00
   -4    9   26      0.11      0.00
   -4    9   29      3.31      0.00
   -4    9   32      1.07      0.00
   -4    9   35      0.81      0.00
   -4    9   38     -0.18      0.00
    4    5   38      0.46      0.00
    4    5   35      2.26      0.00
    4    5   32      0.94      0.00
    4    5   29     -1.83      0.00
    4    5   26     -0.53      0.00
    4    5   23     -2.12      0.00
    4    5   20     -1.66      0.00
    4    5   17     -0.48      0.00
    4    5   14     -1.10      0.00
    4    5   11      4.74      0.00
    4    5    8      0.86      0.00
    4    5    5    -15.46      0.00
    4    5    2    -20.63      0.00
   -5    9    1      5.05      0.00
   -5    9    4    -22.08      0.00
   -5    9    7      1.67      0.00
   -5    9   10      7.68      0.00
   -5    9   13      1.76      0.00
   -5    9   16      0.90      0.00
   -5    9   19     -5.09      0.00
   -5    9   22      3.33      0.00
   -5    9   25     -2.74      0.00
   -5    9   28     -3.93      0.00
   -5    9   31     -1.81      0.00
   -5    9   34      3.85      0.00
   -5    9   37     -1.43      0.00
    3    6   39     -0.65      0.00
    3    6   36      0.88      0.00
    3    6   33     -0.13      0.00
    3    6   30     -1.74      0.00
    3    6   27     -4.04      0.00
    3    6   24      0.36      0.00
    3    6   21      2.45      0.00
    3    6   18     -4.58      0.00
    3    6   15     -7.68      0.00
    3    6   12     -7.58      0.00
    3    6    9      4.41      0.00
    3    6    6      8.49      0.00
    3    6    3    -12.88      0.00
   -6    9    0     -6.30      0.00
   -6    9    3      2.52      0.00
   -6    9    6     -4.92      0.00
   -6    9    9      3.31      0.00
   -6    9   12     -5.08      0.00
   -6    9   15     -0.65      0.00
   -6    9   18     -0.67      0.00
   -6    9   21     -3.17      0.00
   -6    9   24      0.16      0.00
   -6    9   27      2.39      0.00
   -6    9   30      1.44      0.00
   -6    9   33     -1.04      0.00
   -6    9   36     -0.15      0.00
   -6    9   39     -1.49      0.00
    2    7   37     -1.09      0.00
    2    7   34      0.04      0.00
    2    7   31     -0.58      0.00
    2    7   28      1.03      0.00
    2    7   25      4.05      0.00
    2    7   22      6.12      0.00
    2    7   19     -3.40      0.00
    2    7   16      0.73      0.00
    2    7   13      3.30      0.00
    2    7   10      5.59      0.00
    2    7    7      0.38      0.00
    2    7    4     -5.66      0.00
    2    7    1      8.14      0.00
   -7    9    2      9.33      0.00
   -7    9    5     -2.27      0.00
   -7    9    8     16.04      0.00
   -7    9   11     10.87      0.00
   -7    9   14     -7.02      0.00
   -7    9   17      1.24      0.00
   -7    9   20     -2.42      0.00
   -7    9   23     -0.19      0.00
   -7    9   26     -4.57      0.00
   -7    9   29      1.07      0.00
   -7    9   32      3.29      0.00
   -7    9   35      0.19      0.00
   -7    9   38     -1.30      0.00
    1    8   35     -1.14      0.00
    1    8   32     -0.33      0.00
    1    8   29     -2.63      0.00
    1    8   26     -2.79      0.00
    1    8   23      4.50      0.00
    1    8   20      8.74      0.00
    1    8   17     -2.24      0.00
    1    8   14     -3.71      0.00
    1    8   11     -8.19      0.00
    1    8    8     15.09      0.00
    1    8    5      4.71      0.00
    1    8    2     -3.68      0.00
   -8    9    1     -0.51      0.00
   -8    9    4      1.57      0.00
   -8    9    7      2.31      0.00
   -8    9   10      3.82      0.00
   -8    9   13     -3.15      0.00
   -8    9   16      2.71      0.00
   -8    9   19      3.84      0.00
   -8    9   22     -2.70      0.00
   -8    9   25     -4.44      0.00
   -8    9   28     -1.33      0.00
   -8    9   31      6.29      0.00
   -8    9   34      3.98      0.00
   -8    9   37      0.67      0.00
    0    9   36     -0.65      0.00
    0    9   33     -4.73      0.00
    0    9   30      3.35      0.00
    0    9   27      1.11      0.00
    0    9   24      4.90      0.00
    0    9   21     -4.07      0.00
    0    9   18      0.09      0.00
    0    9   15      1.51      0.00
    0    9   12      4.26      0.00
    0    9    9    -12.96      0.00
    0    9    6      8.47      0.00
    0    9    3     -4.89      0.00
    0    9    0     13.26      0.00
   -9    9    3     -9.82      0.00
   -9    9    6     -5.53      0.00
   -9    9    9      7.07      0.00
   -9    9   12     -1.36      0.00
   -9    9   15     -6.21      0.00
   -9    9   18      5.17      0.00
   -9    9   21      4.19      0.00
   -9    9   24      2.13      0.00
   -9    9   27     -3.10      0.00
   -9    9   30     -1.33      0.00
   -9    9   33      3.14      0.00
   -9    9   36      3.38      0.00
  -10    9   35     -4.50      0.00
  -10    9   32      2.16      0.00
  -10    9   29      2.29      0.00
  -10    9   26     -1.02      0.00
  -10    9   23     -9.33      0.00
  -10    9   20      0.45      0.00
  -10    9   17      0.67      0.00
  -10    9   14     -2.99      0.00
  -10    9   11     -2.69      0.00
  -10    9    8     12.67      0.00
  -10    9    5     -2.53      0.00
  -10    9    2      0.30      0.00
   -1   10    1     -6.49      0.00
   -1   10    4     -4.62      0.00
   -1   10    7      0.64      0.00
   -1   10   10     -0.69      0.00
   -1   10   13     -1.65      0.00
   -1   10   16      0.12      0.00
   -1   10   19     -4.84      0.00
   -1   10   22      2.77      0.00
   -1   10   25      0.18      0.00
   -1   10   28      0.18      0.00
   -1   10   31     -9.07      0.00
   -1   10   34     -1.85      0.00
   -1   10   37     -0.56      0.00
  -10    8   36      3.27      0.00
  -10    8   33     -0.12      0.00
  -10    8   30     -4.78      0.00
  -10    8   27      5.26      0.00
  -10    8   24      1.89      0.00
  -10    8   21     -3.06      0.00
  -10    8   18     -4.98      0.00
  -10    8   15      2.14      0.00
  -10    8   12      1.90      0.00
  -10    8    9     -8.56      0.00
  -10    8    6      4.95      0.00
  -10    8    3      4.53      0.00
   -2   10    0      9.36      0.00
   -2   10    3     -5.59      0.00
   -2   10    6      3.36      0.00
   -2   10    9      1.91      0.00
   -2   10   12      1.88      0.00
   -2   10   15     -2.10      0.00
   -2   10   18      7.44      0.00
   -2   10   21      1.66      0.00
   -2   10   24      0.66      0.00
   -2   10   27     -2.11      0.00
   -2   10   30     -3.59      0.00
   -2   10   33      2.04      0.00
   -2   10   36     -5.54      0.00
  -10    7   37     -5.25      0.00
  -10    7   34     -0.34      0.00
  -10    7   31      1.37      0.00
  -10    7   28     -4.74      0.00
  -10    7   25     -3.78      0.00
  -10    7   22      1.91      0.00
  -10    7   19      0.20      0.00
  -10    7   16      1.27      0.00
  -10    7   13     -1.32      0.00
  -10    7   10      5.92      0.00
  -10    7    7      7.25      0.00
  -10    7    4     -9.44      0.00
  -10    7    1      6.39      0.00
   -3   10    2     -4.99      0.00
   -3   10    5      5.30      0.00
   -3   10    8      3.83      0.00
   -3   10   11     -6.03      0.00
   -3   10   14      0.50      0.00
   -3   10   17     -1.89      0.00
   -3   10   20      3.64      0.00
   -3   10   23      3.97      0.00
   -3   10   26      1.02      0.00
   -3   10   29     -0.46      0.00
   -3   10   32     -5.20      0.00
   -3   10   35      4.87      0.00
   -3   10   38     -3.99      0.00
  -10    6   38     -4.02      0.00
  -10    6   35      2.85      0.00
  -10    6   32      0.19      0.00
  -10    6   29      0.58      0.00
  -10    6   26      2.28      0.00
  -10    6   23     -0.58      0.00
  -10    6   20      3.34      0.00
  -10    6   17     -2.73      0.00
  -10    6   14      2.69      0.00
  -10    6   11      4.70      0.00
  -10    6    8      2.11      0.00
  -10    6    5     -3.46      0.00
  -10    6    2    -14.23      0.00
   -4   10    1     -1.09      0.00
   -4   10    4    -13.05      0.00
   -4   10    7     -7.59      0.00
   -4   10   10     -0.50      0.00
   -4   10   13      2.45      0.00
   -4   10   16      4.98      0.00
   -4   10   19     -0.90      0.00
   -4   10   22     -0.70      0.00
   -4   10   25     -2.27      0.00
   -4   10   28     -1.06      0.00
   -4   10   31      0.17      0.00
   -4   10   34      4.26      0.00
   -4   10   37      1.05      0.00
    5    5   36     -3.56      0.00
    5    5   33      3.09      0.00
    5    5   30      1.20      0.00
    5    5   27     -2.80      0.00
    5    5   24      0.59      0.00
    5    5   21      4.19      0.00
    5    5   18      2.67      0.00
    5    5   15     -3.75      0.00
    5    5   12     -8.11      0.00
    5    5    9     -5.89      0.00
    5    5    6      4.80      0.00
    5    5    3     -8.79      0.00
   -5   10    0    -12.59      0.00
   -5   10    3     -7.25      0.00
   -5   10    6      4.34      0.00
   -5   10    9     -7.29      0.00
   -5   10   12    -12.23      0.00
   -5   10   15     -4.70      0.00
   -5   10   18      2.86      0.00
   -5   10   21      0.17      0.00
   -5   10   24     -1.60      0.00
   -5   10   27     -0.83      0.00
   -5   10   30     -2.01      0.00
   -5   10   33      0.10      0.00
   -5   10   36      0.84      0.00
    4    6   37     -0.43      0.00
    4    6   34      5.39      0.00
    4    6   31     -3.83      0.00
    4    6   28      3.16      0.00
    4    6   25     -2.65      0.00
    4    6   22     -2.15      0.00
    4    6   19     -1.52      0.00
    4    6   16      2.48      0.00
    4    6   13      2.07      0.00
    4    6   10      1.85      0.00
    4    6    7     -7.74      0.00
    4    6    4    -13.08      0.00
    4    6    1      0.64      0.00
   -6   10    2    -14.15      0.00
   -6   10    5     -2.67      0.00
   -6   10    8      2.26      0.00
   -6   10   11      4.80      0.00
   -6   10   14      0.44      0.00
   -6   10   17     -6.21      0.00
   -6   10   20      1.13      0.00
   -6   10   23     -3.16      0.00
   -6   10   26     -1.49      0.00
   -6   10   29      3.71      0.00
   -6   10   32     -2.04      0.00
   -6   10   35     -1.65      0.00
   -6   10   38     -4.30      0.00
    3    7   35     -1.06      0.00
    3    7   32      1.18      0.00
    3    7   29     -0.24      0.00
    3    7   26      4.05      0.00
    3    7   23      2.24      0.00
    3    7   20      3.81      0.00
    3    7   17     -3.21      0.00
    3    7   14      1.11      0.00
    3    7   11     -7.03      0.00
    3    7    8      5.04      0.00
    3    7    5      7.80      0.00
    3    7    2     -5.45      0.00
   -7   10    1      8.81      0.00
   -7   10    4     -8.31      0.00
   -7   10    7      5.54      0.00
   -7   10   10     -1.50      0.00
   -7   10   13     -1.82      0.00
   -7   10   16     -0.04      0.00
   -7   10   19     -2.71      0.00
   -7   10   22      0.71      0.00
   -7   10   25     -1.60      0.00
   -7   10   28     -2.52      0.00
   -7   10   31      3.14      0.00
   -7   10   34      0.51      0.00
   -7   10   37     -4.20      0.00
    2    8   36     -0.53      0.00
    2    8   33     -1.34      0.00
    2    8   30     -2.65      0.00
    2    8   27      2.78      0.00
    2    8   24      3.13      0.00
    2    8   21      0.50      0.00
    2    8   18      7.08      0.00
    2    8   15     -1.95      0.00
    2    8   12      4.38      0.00
    2    8    9      0.26      0.00
    2    8    6      1.82      0.00
    2    8    3     -5.34      0.00
   -8   10    0     10.03      0.00
   -8   10    3      3.41      0.00
   -8   10    6      0.07      0.00
   -8   10    9     -7.20      0.00
   -8   10   12     -1.77      0.00
   -8   10   15      1.70      0.00
   -8   10   18     -3.33      0.00
   -8   10   21      1.33      0.00
   -8   10   24      1.10      0.00
   -8   10   27      4.10      0.00
   -8   10   30      0.58      0.00
   -8   10   33     -0.96      0.00
   -8   10   36      1.05      0.00
    1    9   37     -1.98      0.00
    1    9   34      2.37      0.00
    1    9   31     -4.87      0.00
    1    9   28      5.47      0.00
    1    9   25      3.55      0.00
    1    9   22      5.24      0.00
    1    9   19     -2.17      0.00
    1    9   16      1.58      0.00
    1    9   13     -1.00      0.00
    1    9   10     -0.47      0.00
    1    9    7      3.09      0.00
    1    9    4     -4.63      0.00
    1    9    1     -6.72      0.00
   -9   10    2      2.61      0.00
   -9   10    5     -2.76      0.00
   -9   10    8      2.46      0.00
   -9   10   11     -5.60      0.00
   -9   10   14     -3.57      0.00
   -9   10   17      0.87      0.00
   -9   10   20      0.59      0.00
   -9   10   23     -1.75      0.00
   -9   10   26      2.09      0.00
   -9   10   29      0.68      0.00
   -9   10   32      4.78      0.00
   -9   10   35     -2.90      0.00
    0   10   35     -2.67      0.00
    0   10   32      4.56      0.00
    0   10   29     -6.42      0.00
    0   10   26      2.40      0.00
    0   10   23      0.35      0.00
    0   10   20      1.98      0.00
    0   10   17     -1.31      0.00
    0   10   14    -10.32      0.00
    0   10   11     -6.18      0.00
    0   10    8      4.56      0.00
    0   10    5     -3.12      0.00
    0   10    2     -8.27      0.00
  -10   10    1      2.59      0.00
  -10   10    4     -5.43      0.00
  -10   10    7     -7.38      0.00
  -10   10   10     -4.87      0.00
  -10   10   13      3.78      0.00
  -10   10   16      7.69      0.00
  -10   10   19     -3.69      0.00
  -10   10   22      0.82      0.00
  -10   10   25     -3.47      0.00
  -10   10   28      2.61      0.00
  -10   10   31     -2.25      0.00
  -10   10   34     -0.24      0.00
  -10   10   37     -0.34      0.00
  -11   10   36     -3.30      0.00
  -11   10   33      0.76      0.00
  -11   10   30      1.90      0.00
  -11   10   27     -2.78      0.00
  -11   10   24      3.52      0.00
  -11   10   21     -1.52      0.00
  -11   10   18      1.03      0.00
  -11   10   15     -7.31      0.00
  -11   10   12     -3.65      0.00
  -11   10    9     -3.85      0.00
  -11   10    6      0.82      0.00
  -11   10    3     -0.30      0.00
   -1   11    0      4.30      0.00
   -1   11    3     -1.62      0.00
   -1   11    6      1.88      0.00
   -1   11    9     -5.99      0.00
   -1   11   12     -6.95      0.00
   -1   11   15      2.44      0.00
   -1   11   18     -1.68      0.00
   -1   11   21      6.32      0.00
   -1   11   24     -2.41      0.00
   -1   11   27     -4.72      0.00
   -1   11   30      2.78      0.00
   -1   11   33     -0.72      0.00
   -1   11   36     -0.54      0.00
  -11    9   37     -3.86      0.00
  -11    9   34      0.42      0.00
  -11    9   31      1.27      0.00
  -11    9   28      0.45      0.00
  -11    9   25     -3.27      0.00
  -11    9   22      1.57      0.00
  -11    9   19     -2.20      0.00
  -11    9   16     -1.40      0.00
  -11    9   13     -7.90      0.00
  -11    9   10      8.11      0.00
  -11    9    7     -1.40      0.00
  -11    9    4     -9.31      0.00
  -11    9    1     -3.36      0.00
   -2   11    2     -2.79      0.00
   -2   11    5      9.65      0.00
   -2   11    8     -3.55      0.00
   -2   11   11     -4.77      0.00
   -2   11   14     -2.48      0.00
   -2   11   17      0.14      0.00
   -2   11   20     -2.26      0.00
   -2   11   23      0.86      0.00
   -2   11   26      0.18      0.00
   -2   11   29     -2.28      0.00
   -2   11   32     -4.07      0.00
   -2   11   35     -1.71      0.00
  -11    8   35     -4.97      0.00
  -11    8   32      0.46      0.00
  -11    8   29      5.92      0.00
  -11    8   26      1.22      0.00
  -11    8   23     -2.80      0.00
  -11    8   20      0.01      0.00
  -11    8   17     -6.30      0.00
  -11    8   14     -5.55      0.00
  -11    8   11     -3.64      0.00
  -11    8    8      4.51      0.00
  -11    8    5      1.09      0.00
  -11    8    2     -1.37      0.00
   -3   11    1     -2.14      0.00
   -3   11    4     -0.39      0.00
   -3   11    7     10.50      0.00
   -3   11   10     -0.65      0.00
   -3   11   13      0.34      0.00
   -3   11   16     -0.95      0.00
   -3   11   19      5.32      0.00
   -3   11   22      3.57      0.00
   -3   11   25      0.82      0.00
   -3   11   28     -0.93      0.00
   -3   11   31     -0.19      0.00
   -3   11   34      0.24      0.00
   -3   11   37      2.39      0.00
  -11    7   36     -2.10      0.00
  -11    7   33     -0.84      0.00
  -11    7   30     -1.48      0.00
  -11    7   27      3.50      0.00
  -11    7   24      5.68      0.00
  -11    7   21     -0.15      0.00
  -11    7   18      1.65      0.00
  -11    7   15     -8.25      0.00
  -11    7   12     -2.81      0.00
  -11    7    9      4.55      0.00
  -11    7    6      1.83      0.00
  -11    7    3     -0.07      0.00
   -4   11    0     -1.78      0.00
   -4   11    3     -1.97      0.00
   -4   11    6     -0.89      0.00
   -4   11    9     -5.53      0.00
   -4   11   12    -10.12      0.00
   -4   11   15      1.23      0.00
   -4   11   18      2.73      0.00
   -4   11   21      5.53      0.00
   -4   11   24     -1.69      0.00
   -4   11   27      2.97      0.00
   -4   11   30      3.02      0.00
   -4   11   33      0.15      0.00
   -4   11   36     -1.44      0.00
  -11    6   37      0.18      0.00
  -11    6   34     -0.25      0.00
  -11    6   31     -0.86      0.00
  -11    6   28      4.43      0.00
  -11    6   25     -4.19      0.00
  -11    6   22      2.25      0.00
  -11    6   19      1.09      0.00
  -11    6   16      6.26      0.00
  -11    6   13     -0.05      0.00
  -11    6   10     -3.92      0.00
  -11    6    7     -7.57      0.00
  -11    6    4     -3.92      0.00
  -11    6    1      4.90      0.00
   -5   11    2     -5.51      0.00
   -5   11    5      1.20      0.00
   -5   11    8     10.33      0.00
   -5   11   11      5.38      0.00
   -5   11   14     -6.49      0.00
   -5   11   17     -6.54      0.00
   -5   11   20     -1.73      0.00
   -5   11   23      1.44      0.00
   -5   11   26      0.64      0.00
   -5   11   29     -2.31      0.00
   -5   11   32      2.73      0.00
   -5   11   35      2.30      0.00
    5    6   35      3.23      0.00
    5    6   32      3.59      0.00
    5    6   29     -4.81      0.00
    5    6   26      0.81      0.00
    5    6   23      1.25      0.00
    5    6   20     -3.57      0.00
    5    6   17     -9.27      0.00
    5    6   14     -5.28      0.00
    5    6   11      5.35      0.00
    5    6    8      8.92      0.00
    5    6    5     -0.92      0.00
    5    6    2     -7.40      0.00
   -6   11    1      3.93      0.00
   -6   11    4     -6.51      0.00
   -6   11    7     -9.07      0.00
   -6   11   10     -4.70      0.00
   -6   11   13     -0.45      0.00
   -6   11   16      4.24      0.00
   -6   11   19     -3.21      0.00
   -6   11   22     -0.14      0.00
   -6   11   25     -3.64      0.00
   -6   11   28      3.01      0.00
   -6   11   31      1.93      0.00
   -6   11   34      0.34      0.00
   -6   11   37     -4.62      0.00
    4    7   36      3.72      0.00
    4    7   33     -0.03      0.00
    4    7   30      3.69      0.00
    4    7   27      0.54      0.00
    4    7   24     -2.22      0.00
    4    7   21      2.31      0.00
    4    7   18      1.81      0.00
    4    7   15     -2.13      0.00
    4    7   12     -1.03      0.00
    4    7    9     -4.10      0.00
    4    7    6      0.20      0.00
    4    7    3      0.31      0.00
   -7   11    0      0.04      0.00
   -7   11    3      0.68      0.00
   -7   11    6      2.33      0.00
   -7   11    9      6.83      0.00
   -7   11   12     -4.33      0.00
   -7   11   15     -7.76      0.00
   -7   11   18      1.73      0.00
   -7   11   21     -3.15      0.00
   -7   11   24      2.26      0.00
   -7   11   27      2.63      0.00
   -7   11   30     -3.23      0.00
   -7   11   33      0.87      0.00
   -7   11   36     -3.55      0.00
    3    8   34      2.61      0.00
    3    8   31     -1.54      0.00
    3    8   28     -3.43      0.00
    3    8   25     -0.54      0.00
    3    8   22      3.59      0.00
    3    8   19     -1.36      0.00
    3    8   16     -2.06      0.00
    3    8   13     -3.11      0.00
    3    8   10      1.54      0.00
    3    8    7      6.86      0.00
    3    8    4     -4.09      0.00
    3    8    1      0.23      0.00
   -8   11    2      0.20      0.00
   -8   11    5      0.57      0.00
   -8   11    8      0.80      0.00
   -8   11   11     -0.99      0.00
   -8   11   14     -5.10      0.00
   -8   11   17     -5.40      0.00
   -8   11   20     -0.74      0.00
   -8   11   23     -1.23      0.00
   -8   11   26      0.78      0.00
   -8   11   29      6.41      0.00
   -8   11   32      5.34      0.00
   -8   11   35     -2.22      0.00
    2    9   35     -0.70      0.00
    2    9   32     -0.19      0.00
    2    9   29     -1.47      0.00
    2    9   26      1.68      0.00
    2    9   23      1.98      0.00
    2    9   20      1.50      0.00
    2    9   17     -2.60      0.00
    2    9   14      0.39      0.00
    2    9   11     -0.15      0.00
    2    9    8     -2.62      0.00
    2    9    5     11.28      0.00
    2    9    2     -4.54      0.00
   -9   11    1     -2.05      0.00
   -9   11    4    -10.34      0.00
   -9   11    7      1.78      0.00
   -9   11   10      4.81      0.00
   -9   11   13     -7.80      0.00
   -9   11   16     -1.54      0.00
   -9   11   19      1.94      0.00
   -9   11   22      0.71      0.00
   -9   11   25      0.22      0.00
   -9   11   28      1.11      0.00
   -9   11   31     -1.21      0.00
   -9   11   34      2.27      0.00
    1   10   36      0.31      0.00
    1   10   33     -1.50      0.00
    1   10   30      1.53      0.00
    1   10   27     -3.89      0.00
    1   10   24      1.04      0.00
    1   10   21      4.00      0.00
    1   10   18     -0.92      0.00
    1   10   15      0.76      0.00
    1   10   12     -8.00      0.00
    1   10    9     -9.39      0.00
    1   10    6     -4.53      0.00
    1   10    3      0.78      0.00
  -10   11    0      6.41      0.00
  -10   11    3     -0.17      0.00
  -10   11    6      1.29      0.00
  -10   11    9     -0.92      0.00
  -10   11   12     -4.66      0.00
  -10   11   15     -6.05      0.00
  -10   11   18      1.92      0.00
  -10   11   21      1.71      0.00
  -10   11   24      1.54      0.00
  -10   11   27     -2.55      0.00
  -10   11   30      3.15      0.00
  -10   11   33      0.92      0.00
  -10   11   36     -2.13      0.00
    0   11   34      0.81      0.00
    0   11   31     -2.81      0.00
    0   11   28      1.65      0.00
    0   11   25     -0.49      0.00
    0   11   22     -5.67      0.00
    0   11   19     -0.76      0.00
    0   11   16     -3.05      0.00
    0   11   13      7.37      0.00
    0   11   10     -2.04      0.00
    0   11    7     -0.55      0.00
    0   11    4      3.01      0.00
    0   11    1     -5.52      0.00
  -11   11    2     -1.60      0.00
  -11   11    5     -1.45      0.00
  -11   11    8      5.34      0.00
  -11   11   11     -5.31      0.00
  -11   11   14     -9.98      0.00
  -11   11   17     -3.14      0.00
  -11   11   20      0.55      0.00
  -11   11   23      0.62      0.00
  -11   11   26      5.90      0.00
  -11   11   29     -0.33      0.00
  -11   11   32     -1.99      0.00
  -11   11   35     -0.53      0.00
  -12   11   34     -2.96      0.00
  -12   11   31      1.03      0.00
  -12   11   28      0.99      0.00
  -12   11   25     -4.05      0.00
  -12   11   22     -1.71      0.00
  -12   11   19      1.82      0.00
  -12   11   16      0.64      0.00
  -12   11   13     -1.97      0.00
  -12   11   10      0.66      0.00
  -12   11    7      3.90      0.00
  -12   11    4     -3.16      0.00
  -12   11    1      3.92      0.00
   -1   12    2      3.04      0.00
   -1   12    5      4.28      0.00
   -1   12    8      4.08      0.00
   -1   12   11     -1.25      0.00
   -1   12   14     -0.38      0.00
   -1   12   17      1.99      0.00
   -1   12   20     -3.27      0.00
   -1   12   23      3.19      0.00
   -1   12   26      0.88      0.00
   -1   12   29     -1.72      0.00
   -1   12   32     -2.28      0.00
   -1   12   35      1.08      0.00
  -12   10   35     -1.67      0.00
  -12   10   32      0.38      0.00
  -12   10   29     -0.54      0.00
  -12   10   26      3.60      0.00
  -12   10   23     -6.44      0.00
  -12   10   20     -6.53      0.00
  -12   10   17      0.75      0.00
  -12   10   14      4.58      0.00
  -12   10   11      2.63      0.00
  -12   10    8      1.30      0.00
  -12   10    5     -1.03      0.00
  -12   10    2      8.20      0.00
   -2   12    1      6.07      0.00
   -2   12    4     -7.21      0.00
   -2   12    7     -0.67      0.00
   -2   12   10     -2.94      0.00
   -2   12   13      5.39      0.00
   -2   12   16      2.99      0.00
   -2   12   19      3.16      0.00
   -2   12   22     -3.84      0.00
   -2   12   25     -3.54      0.00
   -2   12   28     -0.54      0.00
   -2   12   31      0.56      0.00
   -2   12   34     -0.04      0.00
  -12    9   36     -0.82      0.00
  -12    9   33     -1.51      0.00
  -12    9   30     -1.82      0.00
  -12    9   27      0.62      0.00
  -12    9   24      0.29      0.00
  -12    9   21     -0.60      0.00
  -12    9   18      3.55      0.00
  -12    9   15     -0.79      0.00
  -12    9   12     -2.19      0.00
  -12    9    9      4.40      0.00
  -12    9    6     -1.50      0.00
  -12    9    3     -2.61      0.00
   -3   12    0      3.49      0.00
   -3   12    3     -3.29      0.00
   -3   12    6     -1.52      0.00
   -3   12    9     -1.01      0.00
   -3   12   12     -5.82      0.00
   -3   12   15      5.10      0.00
   -3   12   18      1.91      0.00
   -3   12   21      2.44      0.00
   -3   12   24      2.60      0.00
   -3   12   27     -0.05      0.00
   -3   12   30     -1.90      0.00
   -3   12   33     -1.42      0.00
   -3   12   36     -1.40      0.00
  -12    8   34      0.88      0.00
  -12    8   31      0.41      0.00
  -12    8   28      1.15      0.00
  -12    8   25     -0.67      0.00
  -12    8   22      1.42      0.00
  -12    8   19     -0.31      0.00
  -12    8   16      4.14      0.00
  -12    8   13      5.75      0.00
  -12    8   10      0.08      0.00
  -12    8    7     -4.44      0.00
  -12    8    4     -6.81      0.00
  -12    8    1      6.96      0.00
   -4   12    2      6.34      0.00
   -4   12    5     -4.27      0.00
   -4   12    8     -3.40      0.00
   -4   12   11      1.33      0.00
   -4   12   14      4.04      0.00
   -4   12   17      3.29      0.00
   -4   12   20     -0.31      0.00
   -4   12   23      2.84      0.00
   -4   12   26      1.40      0.00
   -4   12   29      0.58      0.00
   -4   12   32      1.44      0.00
   -4   12   35      1.56      0.00
  -12    7   35      1.89      0.00
  -12    7   32     -0.70      0.00
  -12    7   29     -2.13      0.00
  -12    7   26      2.05      0.00
  -12    7   23      1.36      0.00
  -12    7   20      3.53      0.00
  -12    7   17      1.55      0.00
  -12    7   14     -0.98      0.00
  -12    7   11      6.87      0.00
  -12    7    8      8.00      0.00
  -12    7    5     -3.26      0.00
  -12    7    2     -0.19      0.00
   -5   12    1     -2.29      0.00
   -5   12    4      0.58      0.00
   -5   12    7      2.92      0.00
   -5   12   10     -0.77      0.00
   -5   12   13      0.63      0.00
   -5   12   16      5.84      0.00
   -5   12   19      3.22      0.00
   -5   12   22     -0.98      0.00
   -5   12   25     -1.11      0.00
   -5   12   28      0.15      0.00
   -5   12   31     -1.23      0.00
   -5   12   34      2.50      0.00
    6    6   36      2.28      0.00
    6    6   33      4.28      0.00
    6    6   30     -1.06      0.00
    6    6   27     -1.34      0.00
    6    6   24     -0.30      0.00
    6    6   21      3.76      0.00
    6    6   18      3.06      0.00
    6    6   15      2.25      0.00
    6    6   12      4.32      0.00
    6    6    9      2.16      0.00
    6    6    6      1.31      0.00
    6    6    3      0.62      0.00
   -6   12    0     17.21      0.00
   -6   12    3     -0.42      0.00
   -6   12    6      2.76      0.00
   -6   12    9      1.21      0.00
   -6   12   12      1.30      0.00
   -6   12   15     -0.10      0.00
   -6   12   18      1.90      0.00
   -6   12   21      2.49      0.00
   -6   12   24     -2.01      0.00
   -6   12   27     -1.33      0.00
   -6   12   30     -0.79      0.00
   -6   12   33     -2.23      0.00
   -6   12   36      0.64      0.00
    5    7   34      3.88      0.00
    5    7   31     -0.70      0.00
    5    7   28      0.70      0.00
    5    7   25      0.94      0.00
    5    7   22     -1.29      0.00
    5    7   19      3.78      0.00
    5    7   16      6.55      0.00
    5    7   13     -1.37      0.00
    5    7   10      3.10      0.00
    5    7    7      2.93      0.00
    5    7    4      1.51      0.00
    5    7    1     -3.23      0.00
   -7   12    2      0.01      0.00
   -7   12    5     -4.66      0.00
   -7   12    8      7.08      0.00
   -7   12   11      3.26      0.00
   -7   12   14     -0.27      0.00
   -7   12   17     -1.62      0.00
   -7   12   20      0.51      0.00
   -7   12   23      0.83      0.00
   -7   12   26     -4.01      0.00
   -7   12   29     -0.92      0.00
   -7   12   32     -0.23      0.00
   -7   12   35     -2.48      0.00
    4    8   32     -0.12      0.00
    4    8   29     -1.44      0.00
    4    8   26      1.82      0.00
    4    8   23      2.07      0.00
    4    8   20     -1.13      0.00
    4    8   17      0.31      0.00
    4    8   14      8.88      0.00
    4    8   11      0.24      0.00
    4    8    8     -1.05      0.00
    4    8    5     -4.76      0.00
    4    8    2      5.37      0.00
   -8   12    1      7.48      0.00
   -8   12    4     -7.01      0.00
   -8   12    7     -3.60      0.00
   -8   12   10      0.76      0.00
   -8   12   13      6.31      0.00
   -8   12   16      0.43      0.00
   -8   12   19     -1.04      0.00
   -8   12   22     -3.15      0.00
   -8   12   25     -1.33      0.00
   -8   12   28      0.13      0.00
   -8   12   31     -0.55      0.00
   -8   12   34     -1.82      0.00
    3    9   33      1.14      0.00
    3    9   30     -1.01      0.00
    3    9   27      2.69      0.00
    3    9   24      4.69      0.00
    3    9   21      2.47      0.00
    3    9   18      3.79      0.00
    3    9   15      1.79      0.00
    3    9   12     -2.53      0.00
    3    9    9     -3.85      0.00
    3    9    6      0.06      0.00
    3    9    3      0.00      0.00
   -9   12    0      2.72      0.00
   -9   12    3     -1.26      0.00
   -9   12    6     -3.02      0.00
   -9   12    9      0.91      0.00
   -9   12   12     -2.36      0.00
   -9   12   15      1.69      0.00
   -9   12   18      1.22      0.00
   -9   12   21      2.55      0.00
   -9   12   24     -0.31      0.00
   -9   12   27     -2.16      0.00
   -9   12   30      2.35      0.00
   -9   12   33     -1.54      0.00
    2   10   34      3.01      0.00
    2   10   31     -0.70      0.00
    2   10   28      0.71      0.00
    2   10   25      0.80      0.00
    2   10   22      1.80      0.00
    2   10   19      1.88      0.00
    2   10   16      2.99      0.00
    2   10   13      3.46      0.00
    2   10   10     -4.46      0.00
    2   10    7     -1.21      0.00
    2   10    4    -10.82      0.00
    2   10    1      7.14      0.00
  -10   12    2      9.44      0.00
  -10   12    5     -1.29      0.00
  -10   12    8      0.36      0.00
  -10   12   11      4.03      0.00
  -10   12   14      3.91      0.00
  -10   12   17     -0.12      0.00
  -10   12   20     -7.35      0.00
  -10   12   23     -3.76      0.00
  -10   12   26      1.43      0.00
  -10   12   29     -1.68      0.00
  -10   12   32     -0.01      0.00
  -10   12   35     -2.07      0.00
    1   11   35      2.40      0.00
    1   11   32      2.49      0.00
    1   11   29      2.73      0.00
    1   11   26      2.85      0.00
    1   11   23      5.14      0.00
    1   11   20      0.48      0.00
    1   11   17     -0.54      0.00
    1   11   14     -1.33      0.00
    1   11   11     -2.66      0.00
    1   11    8      1.04      0.00
    1   11    5      4.77      0.00
    1   11    2     -0.41      0.00
  -11   12    1      2.82      0.00
  -11   12    4     -3.68      0.00
  -11   12    7      0.96      0.00
  -11   12   10     -2.33      0.00
  -11   12   13     -1.15      0.00
  -11   12   16     -1.14      0.00
  -11   12   19      1.90      0.00
  -11   12   22     -1.88      0.00
  -11   12   25     -0.82      0.00
  -11   12   28     -0.85      0.00
  -11   12   31      5.13      0.00
  -11   12   34     -4.50      0.00
    0   12   33      1.29      0.00
    0   12   30      1.39      0.00
    0   12   27      0.13      0.00
    0   12   24     -2.45      0.00
    0   12   21      4.11      0.00
    0   12   18      1.48      0.00
    0   12   15      2.53      0.00
    0   12   12     -2.77      0.00
    0   12    9     -3.71      0.00
    0   12    6     -0.36      0.00
    0   12    3     -0.55      0.00
    0   12    0     13.30      0.00
  -12   12    3      3.68      0.00
  -12   12    6     -9.05      0.00
  -12   12    9     -0.98      0.00
  -12   12   12     -2.52      0.00
  -12   12   15      1.22      0.00
  -12   12   18     -3.33      0.00
  -12   12   21     -4.77      0.00
  -12   12   24     -0.14      0.00
  -12   12   27      3.85      0.00
  -12   12   30     -3.36      0.00
  -12   12   33      2.75      0.00
  -13   12   32      3.94      0.00
  -13   12   29      1.52      0.00
  -13   12   26     -1.00      0.00
  -13   12   23     -2.33      0.00
  -13   12   20     -3.73      0.00
  -13   12   17     -4.35      0.00
  -13   12   14     -4.32      0.00
  -13   12   11      1.61      0.00
  -13   12    8     -0.15      0.00
  -13   12    5      0.75      0.00
  -13   12    2      1.74      0.00
   -1   13    1      4.20      0.00
   -1   13    4     -3.63      0.00
   -1   13    7     -0.67      0.00
   -1   13   10      0.85      0.00
   -1   13   13      2.67      0.00
   -1   13   16     -1.01      0.00
   -1   13   19      2.39      0.00
   -1   13   22     -1.10      0.00
   -1   13   25     -2.02      0.00
   -1   13   28     -0.69      0.00
   -1   13   31      2.50      0.00
  -13   11   33     -2.90      0.00
  -13   11   30     -0.56      0.00
  -13   11   27      2.13      0.00
  -13   11   24      2.23      0.00
  -13   11   21      0.33      0.00
  -13   11   18     -1.77      0.00
  -13   11   15     -1.79      0.00
  -13   11   12     -7.24      0.00
  -13   11    9      0.63      0.00
  -13   11    6      4.58      0.00
  -13   11    3      3.20      0.00
   -2   13    0      1.13      0.00
   -2   13    3      6.97      0.00
   -2   13    6      7.72      0.00
   -2   13    9     -3.91      0.00
   -2   13   12     -0.46      0.00
   -2   13   15      4.97      0.00
   -2   13   18      2.64      0.00
   -2   13   21      0.28      0.00
   -2   13   24     -2.66      0.00
   -2   13   27     -2.06      0.00
   -2   13   30     -4.84      0.00
   -2   13   33     -1.35      0.00
  -13   10   34      1.66      0.00
  -13   10   31     -0.66      0.00
  -13   10   28     -1.06      0.00
  -13   10   25     -3.03      0.00
  -13   10   22     -0.10      0.00
  -13   10   19      1.84      0.00
  -13   10   16     -3.99      0.00
  -13   10   13      0.64      0.00
  -13   10   10      0.11      0.00
  -13   10    7      4.42      0.00
  -13   10    4     -4.82      0.00
  -13   10    1      2.20      0.00
   -3   13    2      1.23      0.00
   -3   13    5      1.32      0.00
   -3   13    8     -1.34      0.00
   -3   13   11      2.43      0.00
   -3   13   14      0.03      0.00
   -3   13   17     -4.48      0.00
   -3   13   20      5.64      0.00
   -3   13   23      1.56      0.00
   -3   13   26     -0.75      0.00
   -3   13   29      1.13      0.00
   -3   13   32     -0.19      0.00
  -13    9   32     -0.73      0.00
  -13    9   29      2.01      0.00
  -13    9   26      4.83      0.00
  -13    9   23      0.47      0.00
  -13    9   20     -3.31      0.00
  -13    9   17      1.55      0.00
  -13    9   14     -3.77      0.00
  -13    9   11      0.73      0.00
  -13    9    8      0.58      0.00
  -13    9    5      5.44      0.00
  -13    9    2     -2.54      0.00
   -4   13    1     -8.69      0.00
   -4   13    4     -0.25      0.00
   -4   13    7      0.11      0.00
   -4   13   10    -10.18      0.00
   -4   13   13     -4.11      0.00
   -4   13   16      5.53      0.00
   -4   13   19      3.17      0.00
   -4   13   22     -0.26      0.00
   -4   13   25     -1.02      0.00
   -4   13   28      5.29      0.00
   -4   13   31     -1.83      0.00
   -4   13   34     -1.13      0.00
  -13    8   33      1.46      0.00
  -13    8   30     -0.72      0.00
  -13    8   27      3.20      0.00
  -13    8   24      1.09      0.00
  -13    8   21      5.80      0.00
  -13    8   18      0.42      0.00
  -13    8   15     -2.26      0.00
  -13    8   12    -10.81      0.00
  -13    8    9      0.49      0.00
  -13    8    6      1.70      0.00
  -13    8    3     -2.06      0.00
   -5   13    0      6.33      0.00
   -5   13    3     -4.36      0.00
   -5   13    6      6.46      0.00
   -5   13    9     -1.17      0.00
   -5   13   12      3.08      0.00
   -5   13   15     -6.93      0.00
   -5   13   18     -2.24      0.00
   -5   13   21      5.61      0.00
   -5   13   24      3.36      0.00
   -5   13   27      2.91      0.00
   -5   13   30      0.77      0.00
   -5   13   33      1.42      0.00
  -13    7   34     -0.47      0.00
  -13    7   31      0.77      0.00
  -13    7   28     -0.38      0.00
  -13    7   25      0.85      0.00
  -13    7   22     -1.86      0.00
  -13    7   19      2.65      0.00
  -13    7   16      2.70      0.00
  -13    7   13      1.99      0.00
  -13    7   10     -1.76      0.00
  -13    7    7      4.45      0.00
  -13    7    4      6.67      0.00
  -13    7    1     -6.62      0.00
   -6   13    2      5.53      0.00
   -6   13    5     -2.10      0.00
   -6   13    8      4.46      0.00
   -6   13   11     -7.26      0.00
   -6   13   14      2.52      0.00
   -6   13   17      1.24      0.00
   -6   13   20     -0.98      0.00
   -6   13   23     -2.15      0.00
   -6   13   26      1.27      0.00
   -6   13   29      6.92      0.00
   -6   13   32      0.07      0.00
   -6   13   35     -1.77      0.00
    6    7   32     -3.63      0.00
    6    7   29      3.94      0.00
    6    7   26     -0.52      0.00
    6    7   23     -1.97      0.00
    6    7   20     -1.27      0.00
    6    7   17     -0.23      0.00
    6    7   14      5.58      0.00
    6    7   11     -2.58      0.00
    6    7    8      5.71      0.00
    6    7    5     -0.69      0.00
    6    7    2      5.68      0.00
   -7   13    1     -4.36      0.00
   -7   13    4      6.35      0.00
   -7   13    7      3.74      0.00
   -7   13   10     -1.23      0.00
   -7   13   13      1.00      0.00
   -7   13   16     -0.91      0.00
   -7   13   19      0.96      0.00
   -7   13   22     -1.62      0.00
   -7   13   25      4.09      0.00
   -7   13   28     -0.24      0.00
   -7   13   31     -0.33      0.00
   -7   13   34      2.39      0.00
    5    8   33      4.79      0.00
    5    8   30     -1.89      0.00
    5    8   27     -1.24      0.00
    5    8   24     -2.42      0.00
    5    8   21      4.56      0.00
    5    8   18      1.49      0.00
    5    8   15     -9.16      0.00
    5    8   12      6.42      0.00
    5    8    9     -3.24      0.00
    5    8    6      6.43      0.00
    5    8    3     -5.50      0.00
   -8   13    0      5.51      0.00
   -8   13    3     -2.74      0.00
   -8   13    6      0.39      0.00
   -8   13    9     -0.82      0.00
   -8   13   12    -10.03      0.00
   -8   13   15     -1.74      0.00
   -8   13   18     -1.80      0.00
   -8   13   21      4.70      0.00
   -8   13   24     -1.19      0.00
   -8   13   27      5.92      0.00
   -8   13   30      4.99      0.00
   -8   13   33      2.61      0.00
    4    9   34     -2.18      0.00
    4    9   31     -2.06      0.00
    4    9   28      1.86      0.00
    4    9   25     -1.94      0.00
    4    9   22      0.30      0.00
    4    9   19      3.05      0.00
    4    9   16      6.58      0.00
    4    9   13     -0.01      0.00
    4    9   10      3.04      0.00
    4    9    7     -1.20      0.00
    4    9    4     -1.61      0.00
    4    9    1     -7.34      0.00
   -9   13    2     -1.38      0.00
   -9   13    5      4.05      0.00
   -9   13    8      3.85      0.00
   -9   13   11      0.38      0.00
   -9   13   14     -5.48      0.00
   -9   13   17     -0.75      0.00
   -9   13   20     -4.40      0.00
   -9   13   23      2.75      0.00
   -9   13   26      4.73      0.00
   -9   13   29      0.96      0.00
   -9   13   32      3.79      0.00
    3   10   35      0.07      0.00
    3   10   29      0.25      0.00
    3   10   26      0.45      0.00
    3   10   23     -0.47      0.00
    3   10   20      7.92      0.00
    3   10   17     -2.46      0.00
    3   10   14     -1.08      0.00
    3   10   11      0.35      0.00
    3   10    8     -3.46      0.00
    3   10    5      0.26      0.00
    3   10    2      1.69      0.00
  -10   13    1      4.73      0.00
  -10   13    4     -3.09      0.00
  -10   13    7      5.00      0.00
  -10   13   10      1.50      0.00
  -10   13   13      2.17      0.00
  -10   13   16     -2.69      0.00
  -10   13   19      1.59      0.00
  -10   13   22      0.87      0.00
  -10   13   25     -0.06      0.00
  -10   13   28      0.97      0.00
  -10   13   31      1.42      0.00
  -10   13   34      2.94      0.00
    2   11   33     -2.56      0.00
    2   11   30     -2.63      0.00
    2   11   27      0.06      0.00
    2   11   24      2.80      0.00
    2   11   21      1.88      0.00
    2   11   18      3.11      0.00
    2   11   15      4.84      0.00
    2   11   12      3.26      0.00
    2   11    9      0.46      0.00
    2   11    6      1.60      0.00
    2   11    3      4.30      0.00
  -11   13    0      0.79      0.00
  -11   13    3      2.23      0.00
  -11   13    6      3.40      0.00
  -11   13    9      2.66      0.00
  -11   13   12     -7.57      0.00
  -11   13   15     -4.01      0.00
  -11   13   18     -2.93      0.00
  -11   13   21      0.68      0.00
  -11   13   24      4.40      0.00
  -11   13   27      4.81      0.00
  -11   13   30     -0.74      0.00
  -11   13   33      0.51      0.00
    1   12   31      1.67      0.00
    1   12   28     -1.25      0.00
    1   12   25      2.04      0.00
    1   12   22      1.05      0.00
    1   12   19      4.01      0.00
    1   12   16     -0.98      0.00
    1   12   13      2.36      0.00
    1   12   10     -2.32      0.00
    1   12    7     -3.08      0.00
    1   12    4     -5.56      0.00
    1   12    1      4.82      0.00
  -12   13    2      2.69      0.00
  -12   13    5      2.97      0.00
  -12   13    8      0.54      0.00
  -12   13   11      2.05      0.00
  -12   13   14     -4.11      0.00
  -12   13   17     -3.20      0.00
  -12   13   20     -3.14      0.00
  -12   13   23      0.74      0.00
  -12   13   26     -0.77      0.00
  -12   13   29      2.55      0.00
  -12   13   32     -0.11      0.00
    0   13   32     -2.23      0.00
    0   13   29     -0.43      0.00
    0   13   26     -2.35      0.00
    0   13   23      3.39      0.00
    0   13   20     -5.22      0.00
    0   13   17     -1.64      0.00
    0   13   14      5.79      0.00
    0   13   11      2.17      0.00
    0   13    8     -1.70      0.00
    0   13    5      9.53      0.00
    0   13    2     -2.51      0.00
  -13   13    1     -3.73      0.00
  -13   13    4     -2.55      0.00
  -13   13    7      8.98      0.00
  -13   13   10     -5.29      0.00
  -13   13   13     -5.86      0.00
  -13   13   16     -3.22      0.00
  -13   13   19     -2.27      0.00
  -13   13   22     -0.75      0.00
  -13   13   25      2.32      0.00
  -13   13   28     -0.04      0.00
  -13   13   31     -0.65      0.00
  -14   13   30      2.07      0.00
  -14   13   27      1.25      0.00
  -14   13   24     -0.22      0.00
  -14   13   21     -1.51      0.00
  -14   13   18      0.53      0.00
  -14   13   15     -1.70      0.00
  -14   13   12      0.91      0.00
  -14   13    9     -1.15      0.00
  -14   13    6     -3.87      0.00
  -14   13    3     -0.64      0.00
   -1   14    0      2.07      0.00
   -1   14    3      1.11      0.00
   -1   14    6     -3.50      0.00
   -1   14    9     -0.40      0.00
   -1   14   12     -1.60      0.00
   -1   14   15     -3.44      0.00
   -1   14   18     -2.63      0.00
   -1   14   21      2.04      0.00
   -1   14   24     -2.59      0.00
   -1   14   27      2.14      0.00
   -1   14   30      1.02      0.00
  -14   12   31     -1.10      0.00
  -14   12   28     -1.16      0.00
  -14   12   25      0.22      0.00
  -14   12   22     -1.30      0.00
  -14   12   19      0.42      0.00
  -14   12   16      3.79      0.00
  -14   12   13      0.72      0.00
  -14   12   10      2.50      0.00
  -14   12    7     -5.18      0.00
  -14   12    4     -7.97      0.00
  -14   12    1      5.93      0.00
   -2   14    2     -1.79      0.00
   -2   14    5     -4.42      0.00
   -2   14    8     -0.51      0.00
   -2   14   11     -1.71      0.00
   -2   14   14      1.65      0.00
   -2   14   17     -0.76      0.00
   -2   14   20     -4.62      0.00
   -2   14   23     -2.40      0.00
   -2   14   26     -3.72      0.00
   -2   14   29      1.58      0.00
   -2   14   32      1.35      0.00
  -14   11   32      1.78      0.00
  -14   11   29      1.20      0.00
  -14   11   26     -2.42      0.00
  -14   11   23     -2.08      0.00
  -14   11   20     -0.62      0.00
  -14   11   17      4.36      0.00
  -14   11   14      2.66      0.00
  -14   11   11      1.49      0.00
  -14   11    8     -2.30      0.00
  -14   11    5     -3.95      0.00
  -14   11    2     -0.78      0.00
   -3   14    1     -1.50      0.00
   -3   14    4     -1.53      0.00
   -3   14    7      2.27      0.00
   -3   14   10      0.51      0.00
   -3   14   13      1.65      0.00
   -3   14   16      2.68      0.00
   -3   14   19     -2.39      0.00
   -3   14   22     -2.07      0.00
   -3   14   25     -0.62      0.00
   -3   14   28      0.74      0.00
   -3   14   31     -0.33      0.00
  -14   10   33     -0.85      0.00
  -14   10   30      2.56      0.00
  -14   10   27      0.99      0.00
  -14   10   24     -1.35      0.00
  -14   10   21      0.37      0.00
  -14   10   18      0.29      0.00
  -14   10   15      1.87      0.00
  -14   10   12      0.09      0.00
  -14   10    9      3.04      0.00
  -14   10    6     -6.69      0.00
  -14   10    3      0.53      0.00
   -4   14    0      9.01      0.00
   -4   14    3     -2.38      0.00
   -4   14    6     -6.72      0.00
   -4   14    9     -5.02      0.00
   -4   14   12     -3.53      0.00
   -4   14   15      1.83      0.00
   -4   14   18      1.90      0.00
   -4   14   21     -2.51      0.00
   -4   14   24      0.54      0.00
   -4   14   27     -0.54      0.00
   -4   14   30      1.47      0.00
   -4   14   33      0.35      0.00
  -14    9   31     -1.97      0.00
  -14    9   28     -0.04      0.00
  -14    9   25     -0.46      0.00
  -14    9   22      0.22      0.00
  -14    9   19      5.37      0.00
  -14    9   16      2.73      0.00
  -14    9   13      4.03      0.00
  -14    9   10     -3.41      0.00
  -14    9    7     -2.57      0.00
  -14    9    4     -9.94      0.00
  -14    9    1     -4.92      0.00
   -5   14    2     -2.59      0.00
   -5   14    5     -0.95      0.00
   -5   14    8      3.01      0.00
   -5   14   11     -2.02      0.00
   -5   14   14      2.34      0.00
   -5   14   17     -1.89      0.00
   -5   14   20     -4.21      0.00
   -5   14   23     -2.44      0.00
   -5   14   26     -0.88      0.00
   -5   14   29      0.39      0.00
   -5   14   32      2.47      0.00
  -14    8   32      0.99      0.00
  -14    8   29      1.98      0.00
  -14    8   26     -1.17      0.00
  -14    8   23      0.40      0.00
  -14    8   20     -2.83      0.00
  -14    8   17      1.25      0.00
  -14    8   14      0.79      0.00
  -14    8   11      6.94      0.00
  -14    8    8     -3.84      0.00
  -14    8    5     -3.45      0.00
  -14    8    2      4.69      0.00
   -6   14    1      0.27      0.00
   -6   14    4     -2.00      0.00
   -6   14    7     -4.89      0.00
   -6   14   10      0.09      0.00
   -6   14   13     -1.95      0.00
   -6   14   16      3.78      0.00
   -6   14   19      1.19      0.00
   -6   14   22     -1.45      0.00
   -6   14   25     -1.71      0.00
   -6   14   28     -1.71      0.00
   -6   14   31     -2.85      0.00
    7    7   33      3.93      0.00
    7    7   30     -4.82      0.00
    7    7   27      0.12      0.00
    7    7   24     -0.91      0.00
    7    7   21      2.39      0.00
    7    7   18      0.75      0.00
    7    7   15     -4.72      0.00
    7    7   12      0.93      0.00
    7    7    9      3.47      0.00
    7    7    6     -1.09      0.00
    7    7    3     -7.25      0.00
   -7   14    0      1.10      0.00
   -7   14    3     -7.34      0.00
   -7   14    6     -1.24      0.00
   -7   14    9      1.83      0.00
   -7   14   12      1.57      0.00
   -7   14   15      0.38      0.00
   -7   14   18     -0.64      0.00
   -7   14   21      1.62      0.00
   -7   14   24     -1.54      0.00
   -7   14   27     -2.68      0.00
   -7   14   30     -1.21      0.00
   -7   14   33      1.84      0.00
    6    8   31     -2.50      0.00
    6    8   28     -4.57      0.00
    6    8   25     -0.43      0.00
    6    8   22     -3.53      0.00
    6    8   19     -0.37      0.00
    6    8   16      6.62      0.00
    6    8   13     -1.72      0.00
    6    8   10      2.85      0.00
    6    8    7     -6.66      0.00
    6    8    4     -0.62      0.00
    6    8    1      2.23      0.00
   -8   14    2      1.72      0.00
   -8   14    5     -2.70      0.00
   -8   14    8     -1.75      0.00
   -8   14   11      5.69      0.00
   -8   14   14     -1.34      0.00
   -8   14   17     -1.37      0.00
   -8   14   20     -1.95      0.00
   -8   14   23      0.59      0.00
   -8   14   26     -2.98      0.00
   -8   14   29      2.02      0.00
   -8   14   32      0.41      0.00
    5    9   32     -3.38      0.00
    5    9   26     -1.65      0.00
    5    9   23      0.44      0.00
    5    9   20     -2.99      0.00
    5    9   17     -1.44      0.00
    5    9   14      3.90      0.00
    5    9   11     -2.64      0.00
    5    9    8      7.29      0.00
    5    9    5     -0.25      0.00
    5    9    2     -2.41      0.00
   -9   14    1     -3.93      0.00
   -9   14    4    -11.15      0.00
   -9   14    7     -2.82      0.00
   -9   14   10     -2.60      0.00
   -9   14   13      5.56      0.00
   -9   14   16      3.85      0.00
   -9   14   19      1.33      0.00
   -9   14   22      0.32      0.00
   -9   14   25      1.17      0.00
   -9   14   28     -1.71      0.00
   -9   14   31      0.59      0.00
    4   10   33      1.09      0.00
    4   10   27     -0.37      0.00
    4   10   24      4.10      0.00
    4   10   21      0.50      0.00
    4   10   18      3.26      0.00
    4   10   15      3.69      0.00
    4   10   12      0.70      0.00
    4   10    9     -5.14      0.00
    4   10    6     -3.90      0.00
    4   10    3     -2.13      0.00
  -10   14    0      8.12      0.00
  -10   14    3      2.09      0.00
  -10   14    6     -5.75      0.00
  -10   14    9      1.90      0.00
  -10   14   12      3.55      0.00
  -10   14   15     -0.98      0.00
  -10   14   18      0.28      0.00
  -10   14   21     -1.02      0.00
  -10   14   24     -1.19      0.00
  -10   14   27     -0.62      0.00
  -10   14   30      3.99      0.00
  -10   14   33     -0.45      0.00
    3   11   31      0.50      0.00
    3   11   28     -1.59      0.00
    3   11   25     -0.16      0.00
    3   11   22      4.34      0.00
    3   11   19     -0.05      0.00
    3   11   16      3.37      0.00
    3   11   13      5.16      0.00
    3   11   10      0.33      0.00
    3   11    7      1.87      0.00
    3   11    4     -2.18      0.00
    3   11    1     -2.48      0.00
  -11   14    2     -1.36      0.00
  -11   14    5     -4.53      0.00
  -11   14    8     -1.62      0.00
  -11   14   11      2.18      0.00
  -11   14   14      5.34      0.00
  -11   14   17      2.85      0.00
  -11   14   20     -0.63      0.00
  -11   14   23     -0.05      0.00
  -11   14   26      0.66      0.00
  -11   14   29     -0.80      0.00
  -11   14   32      3.38      0.00
    2   12   32      0.97      0.00
    2   12   29      2.80      0.00
    2   12   26     -1.74      0.00
    2   12   23      0.42      0.00
    2   12   20     -0.16      0.00
    2   12   17      1.81      0.00
    2   12   14      0.13      0.00
    2   12   11     -0.34      0.00
    2   12    8     -1.75      0.00
    2   12    5     -3.49      0.00
    2   12    2     -4.82      0.00
  -12   14    1      5.67      0.00
  -12   14    4     -7.58      0.00
  -12   14    7     -5.42      0.00
  -12   14   10      2.09      0.00
  -12   14   13      3.71      0.00
  -12   14   16      2.62      0.00
  -12   14   19     -0.87      0.00
  -12   14   22     -1.29      0.00
  -12   14   25     -0.49      0.00
  -12   14   28     -0.85      0.00
  -12   14   31     -0.82      0.00
    1   13   30     -0.59      0.00
    1   13   27      0.85      0.00
    1   13   24     -1.23      0.00
    1   13   21      4.85      0.00
    1   13   18     -3.06      0.00
    1   13   15     -2.14      0.00
    1   13   12     -1.73      0.00
    1   13    9     -1.48      0.00
    1   13    6     -6.09      0.00
    1   13    3     -0.16      0.00
  -13   14    0      0.46      0.00
  -13   14    3     -0.15      0.00
  -13   14    6     -5.78      0.00
  -13   14    9      0.94      0.00
  -13   14   12      1.38      0.00
  -13   14   15     -1.36      0.00
  -13   14   18     -1.36      0.00
  -13   14   21     -3.84      0.00
  -13   14   24      1.05      0.00
  -13   14   27     -0.61      0.00
  -13   14   30      2.43      0.00
    0   14   28     -0.11      0.00
    0   14   25     -0.33      0.00
    0   14   22     -3.58      0.00
    0   14   19      1.02      0.00
    0   14   16      0.50      0.00
    0   14   13     -3.86      0.00
    0   14   10     -1.35      0.00
    0   14    7     -1.90      0.00
    0   14    4     -8.96      0.00
    0   14    1      0.81      0.00
  -14   14    2      2.82      0.00
  -14   14    5     -6.92      0.00
  -14   14    8     -1.23      0.00
  -14   14   11      5.40      0.00
  -14   14   14      4.09      0.00
  -14   14   17      1.72      0.00
  -14   14   20     -2.60      0.00
  -14   14   23     -2.53      0.00
  -14   14   26     -0.35      0.00
  -14   14   29     -3.00      0.00
  -15   14   28     -2.45      0.00
  -15   14   25      0.72      0.00
  -15   14   22     -1.33      0.00
  -15   14   19      0.42      0.00
  -15   14   16      0.07      0.00
  -15   14   13      2.67      0.00
  -15   14   10      3.50      0.00
  -15   14    7      0.65      0.00
  -15   14    4     -1.03      0.00
  -15   14    1      0.63      0.00
   -1   15    2      3.14      0.00
   -1   15    5     -2.41      0.00
   -1   15    8     -0.32      0.00
   -1   15   11     -2.00      0.00
   -1   15   14      1.69      0.00
   -1   15   17     -0.26      0.00
   -1   15   20      1.07      0.00
   -1   15   23      1.57      0.00
   -1   15   26     -1.57      0.00
   -1   15   29      3.47      0.00
  -15   13   29     -1.65      0.00
  -15   13   26     -3.32      0.00
  -15   13   23     -1.02      0.00
  -15   13   20      1.12      0.00
  -15   13   17     -0.72      0.00
  -15   13   14      3.12      0.00
  -15   13   11     -2.94      0.00
  -15   13    8      6.48      0.00
  -15   13    5      3.95      0.00
  -15   13    2      0.07      0.00
   -2   15    1     -2.91      0.00
   -2   15    4      4.00      0.00
   -2   15    7      0.07      0.00
   -2   15   10     -2.27      0.00
   -2   15   13      2.49      0.00
   -2   15   16      1.16      0.00
   -2   15   19     -1.23      0.00
   -2   15   22     -1.40      0.00
   -2   15   25      0.52      0.00
   -2   15   28      1.16      0.00
  -15   12   30     -3.01      0.00
  -15   12   27      4.44      0.00
  -15   12   24     -1.43      0.00
  -15   12   21     -1.94      0.00
  -15   12   18     -1.13      0.00
  -15   12   15     -2.80      0.00
  -15   12   12      1.06      0.00
  -15   12    9     -0.93      0.00
  -15   12    6     -0.27      0.00
  -15   12    3     -3.90      0.00
   -3   15    0      3.14      0.00
   -3   15    3     -1.11      0.00
   -3   15    6     -2.25      0.00
   -3   15    9     -2.47      0.00
   -3   15   12      1.01      0.00
   -3   15   15     -1.30      0.00
   -3   15   18     -0.90      0.00
   -3   15   21      1.14      0.00
   -3   15   24     -2.06      0.00
   -3   15   27     -1.47      0.00
   -3   15   30      5.33      0.00
  -15   11   31     -3.01      0.00
  -15   11   28     -1.93      0.00
  -15   11   25      3.11      0.00
  -15   11   22     -0.13      0.00
  -15   11   19      1.40      0.00
  -15   11   16      2.54      0.00
  -15   11   13      1.80      0.00
  -15   11   10     -3.75      0.00
  -15   11    7      2.55      0.00
  -15   11    4      2.55      0.00
  -15   11    1     -1.69      0.00
   -4   15    2      2.50      0.00
   -4   15    5      6.62      0.00
   -4   15    8      4.08      0.00
   -4   15   11     -4.71      0.00
   -4   15   14      0.16      0.00
   -4   15   17      0.34      0.00
   -4   15   20      3.23      0.00
   -4   15   23      0.00      0.00
   -4   15   26      2.58      0.00
   -4   15   29     -3.61      0.00
  -15   10   29     -1.50      0.00
  -15   10   26     -0.25      0.00
  -15   10   23     -2.31      0.00
  -15   10   20     -3.12      0.00
  -15   10   17      0.91      0.00
  -15   10   14     -1.71      0.00
  -15   10   11      0.83      0.00
  -15   10    8      5.20      0.00
  -15   10    5      2.16      0.00
  -15   10    2      1.08      0.00
   -5   15    1      3.48      0.00
   -5   15    4      0.60      0.00
   -5   15    7     -0.06      0.00
   -5   15   10     -0.38      0.00
   -5   15   13      2.90      0.00
   -5   15   16     -2.88      0.00
   -5   15   19     -1.47      0.00
   -5   15   22      2.27      0.00
   -5   15   25      1.80      0.00
   -5   15   28      4.25      0.00
   -5   15   31     -6.30      0.00
  -15    9   30      1.73      0.00
  -15    9   27      4.35      0.00
  -15    9   24      1.65      0.00
  -15    9   21      0.65      0.00
  -15    9   18      0.29      0.00
  -15    9   15      1.98      0.00
  -15    9   12     -2.80      0.00
  -15    9    9     -1.35      0.00
  -15    9    6      3.50      0.00
  -15    9    3      4.34      0.00
   -6   15    0      2.86      0.00
   -6   15    3      4.31      0.00
   -6   15    6      6.10      0.00
   -6   15    9     -1.23      0.00
   -6   15   12     -6.81      0.00
   -6   15   15     -1.32      0.00
   -6   15   18     -0.84      0.00
   -6   15   21     -1.97      0.00
   -6   15   24     -2.32      0.00
   -6   15   27      3.12      0.00
   -6   15   30      3.40      0.00
  -15    8   31      0.02      0.00
  -15    8   28      3.25      0.00
  -15    8   25      0.31      0.00
  -15    8   22     -2.31      0.00
  -15    8   19      1.96      0.00
  -15    8   16      4.12      0.00
  -15    8   13     -4.10      0.00
  -15    8   10     -4.85      0.00
  -15    8    7      5.53      0.00
  -15    8    4     -2.67      0.00
  -15    8    1      2.02      0.00
   -7   15    2      1.12      0.00
   -7   15    5      3.56      0.00
   -7   15    8      0.08      0.00
   -7   15   11     -0.95      0.00
   -7   15   14      4.16      0.00
   -7   15   17     -1.48      0.00
   -7   15   20     -1.58      0.00
   -7   15   23     -1.23      0.00
   -7   15   26      0.44      0.00
   -7   15   29     -1.92      0.00
    7    8   29     -1.80      0.00
    7    8   26     -2.01      0.00
    7    8   23     -2.93      0.00
    7    8   20     -1.47      0.00
    7    8   17     -0.20      0.00
    7    8   14      2.62      0.00
    7    8   11     -2.03      0.00
    7    8    8     -0.22      0.00
    7    8    5      5.12      0.00
    7    8    2      0.92      0.00
   -8   15    1      2.26      0.00
   -8   15    4     -3.44      0.00
   -8   15    7      4.96      0.00
   -8   15   10     -4.30      0.00
   -8   15   13     -3.57      0.00
   -8   15   16      2.78      0.00
   -8   15   19      1.05      0.00
   -8   15   22     -0.05      0.00
   -8   15   25     -0.04      0.00
   -8   15   28      2.30      0.00
   -8   15   31      2.46      0.00
    6    9   30      0.65      0.00
    6    9   27      1.97      0.00
    6    9   24     -3.54      0.00
    6    9   21      0.07      0.00
    6    9   18     -1.50      0.00
    6    9   15     -0.51      0.00
    6    9   12      0.24      0.00
    6    9    9      1.81      0.00
    6    9    6      5.91      0.00
    6    9    3      3.73      0.00
   -9   15    0      3.95      0.00
   -9   15    3      7.35      0.00
   -9   15    6      2.42      0.00
   -9   15    9     -0.90      0.00
   -9   15   12     -4.23      0.00
   -9   15   15     -2.87      0.00
   -9   15   18      0.34      0.00
   -9   15   21     -0.11      0.00
   -9   15   24      1.15      0.00
   -9   15   27      4.92      0.00
   -9   15   30      1.79      0.00
    5   10   31     -0.37      0.00
    5   10   28     -0.28      0.00
    5   10   25     -2.52      0.00
    5   10   22     -0.53      0.00
    5   10   19      5.32      0.00
    5   10   16     -0.29      0.00
    5   10   13      0.80      0.00
    5   10   10      2.98      0.00
    5   10    7      0.05      0.00
    5   10    4      3.27      0.00
    5   10    1      3.85      0.00
  -10   15    2      1.24      0.00
  -10   15    5      3.34      0.00
  -10   15    8      5.76      0.00
  -10   15   11      1.39      0.00
  -10   15   14      0.20      0.00
  -10   15   17     -4.91      0.00
  -10   15   20     -0.68      0.00
  -10   15   23      2.75      0.00
  -10   15   26     -0.70      0.00
  -10   15   29     -0.21      0.00
    4   11   32     -5.87      0.00
    4   11   29      1.23      0.00
    4   11   26      0.00      0.00
    4   11   23      0.10      0.00
    4   11   20      2.58      0.00
    4   11   17      3.10      0.00
    4   11   14      6.58      0.00
    4   11   11      7.86      0.00
    4   11    8      8.42      0.00
    4   11    5      2.51      0.00
    4   11    2      1.85      0.00
  -11   15    1     -0.95      0.00
  -11   15    4      1.75      0.00
  -11   15    7      1.45      0.00
  -11   15   10     -2.48      0.00
  -11   15   13     -2.40      0.00
  -11   15   16      1.38      0.00
  -11   15   19     -1.22      0.00
  -11   15   22      0.42      0.00
  -11   15   25      4.31      0.00
  -11   15   28      4.52      0.00
  -11   15   31     -1.84      0.00
    3   12   30     -0.13      0.00
    3   12   27      1.10      0.00
    3   12   24     -1.08      0.00
    3   12   21      2.02      0.00
    3   12   18      0.33      0.00
    3   12   15      1.21      0.00
    3   12   12      2.77      0.00
    3   12    9     -0.24      0.00
    3   12    6     -2.69      0.00
    3   12    3     -0.73      0.00
  -12   15    0      3.59      0.00
  -12   15    3     -1.60      0.00
  -12   15    6      0.31      0.00
  -12   15    9     -0.48      0.00
  -12   15   12      1.89      0.00
  -12   15   15     -2.51      0.00
  -12   15   18     -0.09      0.00
  -12   15   21      0.91      0.00
  -12   15   24      4.94      0.00
  -12   15   27     -2.04      0.00
  -12   15   30      0.42      0.00
    2   13   28     -3.64      0.00
    2   13   25     -3.40      0.00
    2   13   22     -0.50      0.00
    2   13   19     -0.12      0.00
    2   13   16      1.86      0.00
    2   13   13      6.82      0.00
    2   13   10      6.29      0.00
    2   13    7     -1.34      0.00
    2   13    4     -0.74      0.00
    2   13    1     -3.20      0.00
  -13   15    2     -0.72      0.00
  -13   15    5      3.95      0.00
  -13   15    8      4.46      0.00
  -13   15   11     -2.58      0.00
  -13   15   14      0.96      0.00
  -13   15   17     -2.33      0.00
  -13   15   20     -1.30      0.00
  -13   15   23     -2.95      0.00
  -13   15   26      4.12      0.00
  -13   15   29     -1.67      0.00
    1   14   29      0.46      0.00
    1   14   26     -1.25      0.00
    1   14   23      0.07      0.00
    1   14   20     -0.09      0.00
    1   14   17     -0.08      0.00
    1   14   14      3.96      0.00
    1   14   11     -1.20      0.00
    1   14    8      1.42      0.00
    1   14    5     -2.71      0.00
    1   14    2      0.26      0.00
  -14   15    1      1.38      0.00
  -14   15    4     -1.36      0.00
  -14   15    7      1.61      0.00
  -14   15   10      2.11      0.00
  -14   15   13      1.85      0.00
  -14   15   16      1.27      0.00
  -14   15   19      1.77      0.00
  -14   15   22      1.02      0.00
  -14   15   25     -1.42      0.00
  -14   15   28     -1.71      0.00
    0   15   27      0.98      0.00
    0   15   24      1.00      0.00
    0   15   21      2.35      0.00
    0   15   18     -1.69      0.00
    0   15   15      6.07      0.00
    0   15   12      9.61      0.00
    0   15    9      0.93      0.00
    0   15    6      3.11      0.00
    0   15    3      3.73      0.00
    0   15    0      0.24      0.00
  -15   15    3      2.74      0.00
  -15   15    6      5.77      0.00
  -15   15    9      6.89      0.00
  -15   15   12      1.07      0.00
  -15   15   15      3.01      0.00
  -15   15   18     -2.15      0.00
  -15   15   21      0.84      0.00
  -15   15   24     -4.07      0.00
  -15   15   27     -1.36      0.00
  -16   15   26     -3.24      0.00
  -16   15   23     -0.39      0.00
  -16   15   20     -1.05      0.00
  -16   15   17      3.89      0.00
  -16   15   14     -1.24      0.00
  -16   15   11      2.04      0.00
  -16   15    8      0.11      0.00
  -16   15    5     -1.18      0.00
  -16   15    2      1.77      0.00
   -1   16    1      2.87      0.00
   -1   16    4      4.76      0.00
   -1   16    7      1.34      0.00
   -1   16   10      2.22      0.00
   -1   16   13      0.55      0.00
   -1   16   16      2.32      0.00
   -1   16   19      3.41      0.00
   -1   16   22      1.49      0.00
   -1   16   25      0.86      0.00
  -16   14   27      1.25      0.00
  -16   14   24     -1.44      0.00
  -16   14   21      0.10      0.00
  -16   14   18     -0.80      0.00
  -16   14   15      1.12      0.00
  -16   14   12      1.12      0.00
  -16   14    9      1.32      0.00
  -16   14    6     -3.12      0.00
  -16   14    3     -1.72      0.00
   -2   16    0      8.78      0.00
   -2   16    3     -3.04      0.00
   -2   16    6     -2.52      0.00
   -2   16    9     -1.08      0.00
   -2   16   12     -0.20      0.00
   -2   16   15      0.41      0.00
   -2   16   18     -0.52      0.00
   -2   16   21     -2.39      0.00
   -2   16   24     -0.62      0.00
   -2   16   27     -1.77      0.00
  -16   13   28     -3.06      0.00
  -16   13   25      0.28      0.00
  -16   13   22      1.20      0.00
  -16   13   19     -0.17      0.00
  -16   13   16      1.95      0.00
  -16   13   13     -0.04      0.00
  -16   13   10     -2.90      0.00
  -16   13    7     -8.06      0.00
  -16   13    4     -1.89      0.00
  -16   13    1     -1.14      0.00
   -3   16    2      2.21      0.00
   -3   16    5     -0.68      0.00
   -3   16    8      2.06      0.00
   -3   16   11     -1.65      0.00
   -3   16   14      0.33      0.00
   -3   16   17      0.05      0.00
   -3   16   20     -0.23      0.00
   -3   16   23     -3.71      0.00
   -3   16   26      3.14      0.00
  -16   12   29      3.08      0.00
  -16   12   26     -6.53      0.00
  -16   12   23     -2.73      0.00
  -16   12   20      0.38      0.00
  -16   12   17      0.79      0.00
  -16   12   14     -1.84      0.00
  -16   12   11      0.75      0.00
  -16   12    8      1.98      0.00
  -16   12    5     -7.33      0.00
  -16   12    2      2.35      0.00
   -4   16    1     -0.05      0.00
   -4   16    4     -6.27      0.00
   -4   16    7     -5.67      0.00
   -4   16   10     -1.55      0.00
   -4   16   13      0.12      0.00
   -4   16   16      2.99      0.00
   -4   16   19     -0.80      0.00
   -4   16   22      1.45      0.00
   -4   16   25     -0.12      0.00
  -16   11   27      0.30      0.00
  -16   11   24     -4.89      0.00
  -16   11   21      1.07      0.00
  -16   11   18     -2.92      0.00
  -16   11   15      2.62      0.00
  -16   11   12      0.01      0.00
  -16   11    9     -5.19      0.00
  -16   11    6     -2.90      0.00
  -16   11    3     -2.97      0.00
   -5   16    0      5.74      0.00
   -5   16    3      4.42      0.00
   -5   16    6      5.97      0.00
   -5   16    9     -0.40      0.00
   -5   16   12      1.13      0.00
   -5   16   15      0.43      0.00
   -5   16   18      0.18      0.00
   -5   16   21     -2.75      0.00
   -5   16   24      0.77      0.00
   -5   16   27      1.55      0.00
  -16   10   28      0.83      0.00
  -16   10   25     -3.45      0.00
  -16   10   22     -2.78      0.00
  -16   10   19      3.48      0.00
  -16   10   16     -0.36      0.00
  -16   10   13      0.33      0.00
  -16   10   10      3.95      0.00
  -16   10    7     -0.25      0.00
  -16   10    4     -0.04      0.00
  -16   10    1      1.90      0.00
   -6   16    2      1.09      0.00
   -6   16    5      1.15      0.00
   -6   16    8      3.01      0.00
   -6   16   11     -1.46      0.00
   -6   16   14      1.65      0.00
   -6   16   17      0.58      0.00
   -6   16   20     -0.78      0.00
   -6   16   23      2.06      0.00
   -6   16   26     -0.30      0.00
   -6   16   29     -4.78      0.00
  -16    9   29      0.07      0.00
  -16    9   26     -2.71      0.00
  -16    9   23     -1.45      0.00
  -16    9   20     -0.30      0.00
  -16    9   17     -0.75      0.00
  -16    9   14      4.21      0.00
  -16    9   11      0.96      0.00
  -16    9    8     -1.54      0.00
  -16    9    5     -3.67      0.00
  -16    9    2     -1.36      0.00
   -7   16    1      2.95      0.00
   -7   16    4     -2.89      0.00
   -7   16    7      0.01      0.00
   -7   16   10      1.02      0.00
   -7   16   13      3.55      0.00
   -7   16   16     -0.56      0.00
   -7   16   19     -1.19      0.00
   -7   16   22     -0.51      0.00
   -7   16   25     -1.39      0.00
   -7   16   28     -1.60      0.00
    8    8   27     -0.31      0.00
    8    8   24     -0.12      0.00
    8    8   21     -0.83      0.00
    8    8   18     -1.30      0.00
    8    8   15     -0.90      0.00
    8    8   12      1.35      0.00
    8    8    9     -0.40      0.00
    8    8    6     -4.29      0.00
    8    8    3      2.19      0.00
   -8   16    0     -2.13      0.00
   -8   16    3      0.40      0.00
   -8   16    6     -0.26      0.00
   -8   16    9     -1.06      0.00
   -8   16   12     -0.59      0.00
   -8   16   15     -0.84      0.00
   -8   16   18     -0.25      0.00
   -8   16   21     -0.15      0.00
   -8   16   24      0.67      0.00
   -8   16   27     -1.71      0.00
    7    9   28     -0.89      0.00
    7    9   25     -2.89      0.00
    7    9   22      0.34      0.00
    7    9   19      0.60      0.00
    7    9   16     -2.63      0.00
    7    9   13     -0.17      0.00
    7    9   10      0.90      0.00
    7    9    7      1.59      0.00
    7    9    4     -3.22      0.00
    7    9    1      3.66      0.00
   -9   16    2     -2.63      0.00
   -9   16    5     -4.08      0.00
   -9   16    8      0.45      0.00
   -9   16   11      2.23      0.00
   -9   16   14      4.07      0.00
   -9   16   17     -2.00      0.00
   -9   16   20      0.45      0.00
   -9   16   23      1.17      0.00
   -9   16   26     -6.16      0.00
   -9   16   29     -2.58      0.00
    6   10   29    -10.61      0.00
    6   10   26      1.86      0.00
    6   10   23      1.40      0.00
    6   10   20     -2.68      0.00
    6   10   17      1.92      0.00
    6   10   14      1.73      0.00
    6   10   11     -1.29      0.00
    6   10    8      1.15      0.00
    6   10    5      0.65      0.00
    6   10    2      2.36      0.00
  -10   16    1      1.02      0.00
  -10   16    4     -0.34      0.00
  -10   16    7      0.80      0.00
  -10   16   10      1.19      0.00
  -10   16   13     -0.99      0.00
  -10   16   16     -0.64      0.00
  -10   16   19     -0.92      0.00
  -10   16   22     -1.31      0.00
  -10   16   25      0.21      0.00
  -10   16   28     -2.03      0.00
    5   11   30     -0.54      0.00
    5   11   27     -4.51      0.00
    5   11   24      0.31      0.00
    5   11   21      0.83      0.00
    5   11   18     -0.29      0.00
    5   11   15      2.51      0.00
    5   11   12      1.06      0.00
    5   11    9      1.78      0.00
    5   11    6      4.30      0.00
    5   11    3      1.58      0.00
  -11   16    0      4.41      0.00
  -11   16    3     -4.32      0.00
  -11   16    6     -4.10      0.00
  -11   16    9     -0.72      0.00
  -11   16   12     -0.55      0.00
  -11   16   15     -0.36      0.00
  -11   16   18     -0.72      0.00
  -11   16   21     -0.02      0.00
  -11   16   24     -1.57      0.00
  -11   16   27     -3.59      0.00
  -11   16   30      2.30      0.00
    4   12   28     -1.81      0.00
    4   12   25     -0.06      0.00
    4   12   22      0.42      0.00
    4   12   19      0.73      0.00
    4   12   16      4.06      0.00
    4   12   13      1.20      0.00
    4   12   10     -0.89      0.00
    4   12    7     -3.28      0.00
    4   12    4     -5.51      0.00
    4   12    1     -5.61      0.00
  -12   16    2      1.86      0.00
  -12   16    5     -7.14      0.00
  -12   16    8     -2.00      0.00
  -12   16   11     -0.11      0.00
  -12   16   14     -1.44      0.00
  -12   16   17     -1.18      0.00
  -12   16   20     -0.32      0.00
  -12   16   23     -0.25      0.00
  -12   16   26     -0.67      0.00
  -12   16   29     -4.59      0.00
    3   13   29     -3.47      0.00
    3   13   26     -4.27      0.00
    3   13   23     -3.19      0.00
    3   13   20     -2.16      0.00
    3   13   17     -0.53      0.00
    3   13   14      2.33      0.00
    3   13   11     -1.45      0.00
    3   13    8      3.35      0.00
    3   13    5     -3.12      0.00
    3   13    2      0.28      0.00
  -13   16    1     -2.37      0.00
  -13   16    4     -2.63      0.00
  -13   16    7     -7.39      0.00
  -13   16   10     -1.54      0.00
  -13   16   13     -1.73      0.00
  -13   16   16      2.18      0.00
  -13   16   19     -1.49      0.00
  -13   16   22      1.72      0.00
  -13   16   25     -1.32      0.00
  -13   16   28      0.30      0.00
    2   14   27     -6.20      0.00
    2   14   24     -2.85      0.00
    2   14   21     -1.37      0.00
    2   14   18     -0.64      0.00
    2   14   15     -0.68      0.00
    2   14   12      0.42      0.00
    2   14    9     -2.40      0.00
    2   14    6     -0.38      0.00
    2   14    3     -5.16      0.00
  -14   16    0      2.84      0.00
  -14   16    3     -0.77      0.00
  -14   16    6     -4.92      0.00
  -14   16    9     -1.76      0.00
  -14   16   12      0.59      0.00
  -14   16   15     -0.29      0.00
  -14   16   18      0.85      0.00
  -14   16   21     -1.69      0.00
  -14   16   24      2.45      0.00
  -14   16   27     -1.43      0.00
    1   15   25     -3.24      0.00
    1   15   22      3.05      0.00
    1   15   19      4.22      0.00
    1   15   16      1.75      0.00
    1   15   13     -1.86      0.00
    1   15   10      2.21      0.00
    1   15    7     -0.58      0.00
    1   15    4      1.41      0.00
    1   15    1      1.88      0.00
  -15   16    2      0.73      0.00
  -15   16    5     -1.48      0.00
  -15   16    8      0.12      0.00
  -15   16   11      2.46      0.00
  -15   16   14      0.64      0.00
  -15   16   17      1.56      0.00
  -15   16   20     -1.46      0.00
  -15   16   23     -0.06      0.00
  -15   16   26     -3.16      0.00
    0   16   23      0.38      0.00
    0   16   20      1.66      0.00
    0   16   17      3.27      0.00
    0   16   14      0.38      0.00
    0   16   11      0.83      0.00
    0   16    8      2.00      0.00
    0   16    5     -0.55      0.00
    0   16    2      2.45      0.00
  -16   16    1      4.44      0.00
  -16   16    4     -6.34      0.00
  -16   16    7     -3.47      0.00
  -16   16   10     -0.68      0.00
  -16   16   13      1.63      0.00
  -16   16   16      1.51      0.00
  -16   16   19      0.79      0.00
  -16   16   22     -0.06      0.00
  -16   16   25      2.30      0.00
  -17   16   24      0.81      0.00
  -17   16   21     -0.24      0.00
  -17   16   18     -1.50      0.00
  -17   16   15     -0.47      0.00
  -17   16   12     -1.67      0.00
  -17   16    9     -0.18      0.00
  -17   16    6     -0.53      0.00
  -17   16    3     -0.40      0.00
   -1   17    0     -0.80      0.00
   -1   17    3      2.18      0.00
   -1   17    6     -0.06      0.00
   -1   17    9     -0.84      0.00
   -1   17   12     -3.88      0.00
   -1   17   15      2.08      0.00
   -1   17   18     -2.25      0.00
   -1   17   21     -0.18      0.00
  -17   15   25     -4.43      0.00
  -17   15   22     -0.08      0.00
  -17   15   19      3.06      0.00
  -17   15   16     -1.78      0.00
  -17   15   13      2.50      0.00
  -17   15   10      2.05      0.00
  -17   15    7      1.08      0.00
  -17   15    4      2.64      0.00
  -17   15    1     -0.66      0.00
   -2   17    2      1.86      0.00
   -2   17    5      0.07      0.00
   -2   17    8      0.03      0.00
   -2   17   11     -0.79      0.00
   -2   17   14      4.88      0.00
   -2   17   17      0.78      0.00
   -2   17   20     -1.53      0.00
   -2   17   23     -3.21      0.00
  -17   14   26      0.57      0.00
  -17   14   23     -1.63      0.00
  -17   14   20     -0.67      0.00
  -17   14   17     -0.88      0.00
  -17   14   14     -0.03      0.00
  -17   14   11     -1.33      0.00
  -17   14    8      2.51      0.00
  -17   14    5     -2.22      0.00
  -17   14    2      0.73      0.00
   -3   17    1     -1.16      0.00
   -3   17    4     -0.07      0.00
   -3   17    7     -3.89      0.00
   -3   17   10     -1.43      0.00
   -3   17   13     -0.34      0.00
   -3   17   16      1.10      0.00
   -3   17   19     -1.48      0.00
   -3   17   22      0.57      0.00
  -17   13   27     -1.24      0.00
  -17   13   24     -0.69      0.00
  -17   13   21      0.15      0.00
  -17   13   18      0.02      0.00
  -17   13   15     -1.31      0.00
  -17   13   12      0.22      0.00
  -17   13    9     -2.99      0.00
  -17   13    6      3.90      0.00
  -17   13    3     -0.46      0.00
   -4   17    0      0.86      0.00
   -4   17    3      0.25      0.00
   -4   17    6      0.10      0.00
   -4   17    9     -3.38      0.00
   -4   17   12     -1.88      0.00
   -4   17   15      0.93      0.00
   -4   17   18     -0.19      0.00
   -4   17   21     -0.22      0.00
  -17   12   25      0.40      0.00
  -17   12   22     -1.59      0.00
  -17   12   19      0.26      0.00
  -17   12   16     -0.50      0.00
  -17   12   13     -2.58      0.00
  -17   12   10     -0.31      0.00
  -17   12    7     -0.34      0.00
  -17   12    4     -0.98      0.00
  -17   12    1     -2.96      0.00
   -5   17    2     -0.79      0.00
   -5   17    5     -2.37      0.00
   -5   17    8     -0.28      0.00
   -5   17   11     -0.09      0.00
   -5   17   14      3.67      0.00
   -5   17   17     -0.21      0.00
   -5   17   20      1.90      0.00
   -5   17   23      1.83      0.00
  -17   11   26      1.44      0.00
  -17   11   23      0.14      0.00
  -17   11   20     -1.61      0.00
  -17   11   17      1.40      0.00
  -17   11   14      2.29      0.00
  -17   11   11     -2.22      0.00
  -17   11    8      1.99      0.00
  -17   11    5      2.70      0.00
  -17   11    2      4.48      0.00
   -6   17    1      1.28      0.00
   -6   17    4      0.77      0.00
   -6   17    7      1.56      0.00
   -6   17   10      0.52      0.00
   -6   17   13     -2.52      0.00
   -6   17   16     -0.67      0.00
   -6   17   19     -0.76      0.00
   -6   17   22      3.06      0.00
  -17   10   24     -0.58      0.00
  -17   10   21     -2.06      0.00
  -17   10   18     -0.63      0.00
  -17   10   15     -0.35      0.00
  -17   10   12     -2.85      0.00
  -17   10    9      1.53      0.00
  -17   10    6      3.58      0.00
  -17   10    3     -0.06      0.00
   -7   17    0      4.38      0.00
   -7   17    3      1.94      0.00
   -7   17    6      0.13      0.00
   -7   17    9     -3.92      0.00
   -7   17   12      1.69      0.00
   -7   17   15      2.80      0.00
   -7   17   18     -0.31      0.00
   -7   17   21     -0.07      0.00
   -7   17   24     -1.02      0.00
  -17    9   25      3.19      0.00
  -17    9   22      1.98      0.00
  -17    9   19      3.44      0.00
  -17    9   16      1.90      0.00
  -17    9   13     -0.01      0.00
  -17    9   10     -3.67      0.00
  -17    9    7     -0.11      0.00
  -17    9    4     -0.79      0.00
  -17    9    1      1.34      0.00
   -8   17    2     -2.45      0.00
   -8   17    5      0.35      0.00
   -8   17    8      5.22      0.00
   -8   17   11     -2.76      0.00
   -8   17   14     -3.01      0.00
   -8   17   17      0.92      0.00
   -8   17   20     -0.38      0.00
   -8   17   23      0.69      0.00
   -8   17   26     -2.16      0.00
    8    9   26      0.67      0.00
    8    9   23     -0.60      0.00
    8    9   20     -0.96      0.00
    8    9   17      3.45      0.00
    8    9   14     -0.17      0.00
    8    9   11     -2.10      0.00
    8    9    8      3.26      0.00
    8    9    5      2.29      0.00
    8    9    2     -0.36      0.00
   -9   17    1      3.40      0.00
   -9   17    4     -2.09      0.00
   -9   17    7     -5.64      0.00
   -9   17   10     -4.10      0.00
   -9   17   13      0.66      0.00
   -9   17   16      0.29      0.00
   -9   17   19      2.41      0.00
   -9   17   22      2.72      0.00
   -9   17   25      1.63      0.00
    7   10   27     -2.08      0.00
    7   10   24     -0.27      0.00
    7   10   21      0.64      0.00
    7   10   18     -0.27      0.00
    7   10   15      0.17      0.00
    7   10   12     -3.27      0.00
    7   10    9     -2.90      0.00
    7   10    6     -0.16      0.00
    7   10    3      4.23      0.00
  -10   17    0      0.66      0.00
  -10   17    3     -0.73      0.00
  -10   17    6      4.37      0.00
  -10   17    9      1.37      0.00
  -10   17   12     -3.46      0.00
  -10   17   15     -2.68      0.00
  -10   17   18     -0.80      0.00
  -10   17   21     -0.43      0.00
  -10   17   24     -0.24      0.00
  -10   17   27      0.01      0.00
    6   11   28      8.50      0.00
    6   11   25     -1.19      0.00
    6   11   22      4.08      0.00
    6   11   19      0.36      0.00
    6   11   16     -0.72      0.00
    6   11   13      2.30      0.00
    6   11   10      1.30      0.00
    6   11    7      0.44      0.00
    6   11    4     -2.15      0.00
    6   11    1     -0.56      0.00
  -11   17    2      4.09      0.00
  -11   17    5      0.50      0.00
  -11   17    8     -1.00      0.00
  -11   17   11     -0.15      0.00
  -11   17   14     -1.89      0.00
  -11   17   17     -2.63      0.00
  -11   17   20     -0.31      0.00
  -11   17   23      2.14      0.00
  -11   17   26     -0.29      0.00
    5   12   26      1.35      0.00
    5   12   23     -1.29      0.00
    5   12   20     -0.68      0.00
    5   12   17     -1.71      0.00
    5   12   14     -0.72      0.00
    5   12   11     -0.51      0.00
    5   12    8     -2.26      0.00
    5   12    5     -1.79      0.00
    5   12    2      0.25      0.00
  -12   17    1     -6.23      0.00
  -12   17    4     -1.01      0.00
  -12   17    7      0.14      0.00
  -12   17   10     -1.88      0.00
  -12   17   13      0.06      0.00
  -12   17   16     -0.48      0.00
  -12   17   19     -0.13      0.00
  -12   17   22      0.15      0.00
  -12   17   25      1.53      0.00
  -12   17   28      1.57      0.00
    4   13   27     -3.12      0.00
    4   13   24     -2.97      0.00
    4   13   21      0.58      0.00
    4   13   18     -3.15      0.00
    4   13   15     -0.74      0.00
    4   13   12      3.65      0.00
    4   13    9     -0.07      0.00
    4   13    6     -3.53      0.00
    4   13    3     -2.96      0.00
  -13   17    0      0.32      0.00
  -13   17    3     -0.01      0.00
  -13   17    6      0.52      0.00
  -13   17    9     -4.04      0.00
  -13   17   12     -3.19      0.00
  -13   17   15     -3.47      0.00
  -13   17   18     -0.56      0.00
  -13   17   21      0.07      0.00
  -13   17   24      2.64      0.00
  -13   17   27      0.42      0.00
    3   14   25     -4.23      0.00
    3   14   22     -2.45      0.00
    3   14   19     -5.65      0.00
    3   14   16     -1.12      0.00
    3   14   13     -0.92      0.00
    3   14   10      0.90      0.00
    3   14    7     -5.03      0.00
    3   14    4     -0.56      0.00
    3   14    1     -3.24      0.00
  -14   17    2      0.37      0.00
  -14   17    5     -2.00      0.00
  -14   17    8      1.97      0.00
  -14   17   11     -1.88      0.00
  -14   17   14     -1.37      0.00
  -14   17   17      0.18      0.00
  -14   17   20      2.80      0.00
  -14   17   23      0.41      0.00
  -14   17   26      3.24      0.00
    2   15   23     -3.02      0.00
    2   15   20     -1.59      0.00
    2   15   17     -1.37      0.00
    2   15   14      3.26      0.00
    2   15   11      1.82      0.00
    2   15    8      0.43      0.00
    2   15    5     -2.42      0.00
    2   15    2     -1.82      0.00
  -15   17    1     -1.22      0.00
  -15   17    4      2.64      0.00
  -15   17    7     -1.27      0.00
  -15   17   10      0.23      0.00
  -15   17   13      1.05      0.00
  -15   17   16      0.80      0.00
  -15   17   19     -0.03      0.00
  -15   17   22      0.06      0.00
  -15   17   25      0.09      0.00
    1   16   24     -0.34      0.00
    1   16   21     -0.44      0.00
    1   16   18     -1.88      0.00
    1   16   15      3.31      0.00
    1   16   12     -1.49      0.00
    1   16    9     -0.71      0.00
    1   16    6     -0.75      0.00
    1   16    3      2.52      0.00
  -16   17    0     -5.27      0.00
  -16   17    3     -2.13      0.00
  -16   17    6     -0.46      0.00
  -16   17    9      0.07      0.00
  -16   17   12     -4.17      0.00
  -16   17   15     -3.64      0.00
  -16   17   18      4.66      0.00
  -16   17   21      0.46      0.00
  -16   17   24     -0.76      0.00
    0   17   22     -2.12      0.00
    0   17   19     -4.40      0.00
    0   17   16     -0.26      0.00
    0   17   13      1.42      0.00
    0   17   10     -0.61      0.00
    0   17    7     -2.21      0.00
    0   17    4     -2.85      0.00
    0   17    1     -2.59      0.00
  -17   17    2     -2.72      0.00
  -17   17    5     -2.56      0.00
  -17   17    8      1.00      0.00
  -17   17   11      1.06      0.00
  -17   17   14      1.91      0.00
  -17   17   17     -1.99      0.00
  -17   17   20      2.87      0.00
  -18   17   19      1.50      0.00
  -18   17   16     -0.45      0.00
  -18   17   13     -4.27      0.00
  -18   17   10      0.33      0.00
  -18   17    7      0.09      0.00
  -18   17    4      0.21      0.00
  -18   17    1     -0.05      0.00
   -1   18    2      1.57      0.00
   -1   18    5     -0.49      0.00
   -1   18    8     -1.28      0.00
   -1   18   11     -2.67      0.00
   -1   18   14     -0.94      0.00
   -1   18   17      0.99      0.00
  -18   16   20     -2.27      0.00
  -18   16   17      2.76      0.00
  -18   16   14      0.57      0.00
  -18   16   11     -1.22      0.00
  -18   16    8      2.85      0.00
  -18   16    5     -2.19      0.00
  -18   16    2      1.04      0.00
   -2   18    1      3.08      0.00
   -2   18    4     -1.21      0.00
   -2   18    7     -3.08      0.00
   -2   18   10     -0.30      0.00
   -2   18   13     -1.50      0.00
   -2   18   16     -3.77      0.00
   -2   18   19     -0.60      0.00
  -18   15   21      0.88      0.00
  -18   15   18     -2.17      0.00
  -18   15   15     -0.33      0.00
  -18   15   12     -2.90      0.00
  -18   15    9     -2.32      0.00
  -18   15    6      1.75      0.00
  -18   15    3      0.99      0.00
   -3   18    0      3.01      0.00
   -3   18    3      2.66      0.00
   -3   18    6     -0.83      0.00
   -3   18    9     -2.41      0.00
   -3   18   12      0.57      0.00
   -3   18   15      3.27      0.00
   -3   18   18      0.00      0.00
  -18   14   22     -0.57      0.00
  -18   14   19      0.94      0.00
  -18   14   16      1.48      0.00
  -18   14   13     -2.66      0.00
  -18   14   10     -0.06      0.00
  -18   14    7     -1.69      0.00
  -18   14    4     -0.91      0.00
  -18   14    1      1.34      0.00
   -4   18    2     -0.32      0.00
   -4   18    5     -5.29      0.00
   -4   18    8     -0.18      0.00
   -4   18   11     -1.64      0.00
   -4   18   14      0.08      0.00
   -4   18   17      2.51      0.00
   -4   18   20      3.02      0.00
  -18   13   23     -2.12      0.00
  -18   13   20      2.07      0.00
  -18   13   17     -2.36      0.00
  -18   13   14      3.57      0.00
  -18   13   11     -3.82      0.00
  -18   13    8     -0.88      0.00
  -18   13    5     -2.19      0.00
  -18   13    2      1.41      0.00
   -5   18    1      2.83      0.00
   -5   18    4     -1.00      0.00
   -5   18    7     -2.93      0.00
   -5   18   10     -3.44      0.00
   -5   18   13      2.88      0.00
   -5   18   16      0.70      0.00
   -5   18   19      0.55      0.00
   -5   18   22      0.58      0.00
  -18   12   24     -3.80      0.00
  -18   12   21     -0.67      0.00
  -18   12   18      0.38      0.00
  -18   12   15     -3.34      0.00
  -18   12   12      0.06      0.00
  -18   12    9     -0.27      0.00
  -18   12    6     -0.51      0.00
  -18   12    3     -1.76      0.00
   -6   18    0     -1.61      0.00
   -6   18    3     -2.51      0.00
   -6   18    6     -2.89      0.00
   -6   18    9     -0.41      0.00
   -6   18   12     -2.03      0.00
   -6   18   15      0.42      0.00
   -6   18   18      2.55      0.00
   -6   18   21      4.45      0.00
  -18   11   22      2.25      0.00
  -18   11   19      0.81      0.00
  -18   11   16     -0.79      0.00
  -18   11   13      0.51      0.00
  -18   11   10     -3.41      0.00
  -18   11    7     -2.04      0.00
  -18   11    4     -4.64      0.00
  -18   11    1      1.57      0.00
   -7   18    2      0.01      0.00
   -7   18    5     -0.16      0.00
   -7   18    8      0.38      0.00
   -7   18   11     -0.79      0.00
   -7   18   14      2.90      0.00
   -7   18   17     -1.55      0.00
   -7   18   20      0.32      0.00
   -7   18   23      5.42      0.00
  -18   10   23     -5.45      0.00
  -18   10   20      0.26      0.00
  -18   10   17      0.61      0.00
  -18   10   14      1.68      0.00
  -18   10   11      2.24      0.00
  -18   10    8     -0.41      0.00
  -18   10    5     -1.16      0.00
  -18   10    2     -4.06      0.00
   -8   18    1     -5.49      0.00
   -8   18    4     -4.51      0.00
   -8   18    7     -1.66      0.00
   -8   18   10     -0.19      0.00
   -8   18   13      0.85      0.00
   -8   18   16      0.55      0.00
   -8   18   19      2.43      0.00
   -8   18   22      1.72      0.00
    9    9   24     -3.09      0.00
    9    9   21      0.80      0.00
    9    9   18     -2.16      0.00
    9    9   15      1.53      0.00
    9    9   12      0.41      0.00
    9    9    9     -1.30      0.00
    9    9    6     -3.98      0.00
    9    9    3     -0.31      0.00
   -9   18    0      2.85      0.00
   -9   18    3     -2.11      0.00
   -9   18    6     -1.80      0.00
   -9   18    9     -4.12      0.00
   -9   18   12     -2.75      0.00
   -9   18   15      0.36      0.00
   -9   18   18     -2.61      0.00
   -9   18   21      1.21      0.00
   -9   18   24      0.49      0.00
    8   10   25      3.89      0.00
    8   10   22      0.26      0.00
    8   10   19      0.13      0.00
    8   10   16      0.16      0.00
    8   10   13      3.60      0.00
    8   10   10      1.85      0.00
    8   10    7     -2.31      0.00
    8   10    4     -8.00      0.00
    8   10    1     -3.76      0.00
  -10   18    2     -5.91      0.00
  -10   18    5     -1.54      0.00
  -10   18    8      1.68      0.00
  -10   18   11     -1.71      0.00
  -10   18   14     -1.94      0.00
  -10   18   17      1.12      0.00
  -10   18   20      1.70      0.00
  -10   18   23     -0.51      0.00
    7   11   23     -0.45      0.00
    7   11   20      2.09      0.00
    7   11   17      1.61      0.00
    7   11   14     -1.87      0.00
    7   11   11     -1.11      0.00
    7   11    8      0.48      0.00
    7   11    5     -0.63      0.00
    7   11    2     -1.65      0.00
  -11   18    1     -0.07      0.00
  -11   18    4     -6.01      0.00
  -11   18    7     -1.18      0.00
  -11   18   10     -0.06      0.00
  -11   18   13     -1.20      0.00
  -11   18   16     -1.66      0.00
  -11   18   19     -0.59      0.00
  -11   18   22      3.24      0.00
  -11   18   25     -1.37      0.00
    6   12   24      5.02      0.00
    6   12   21     -0.96      0.00
    6   12   18     -0.82      0.00
    6   12   15      4.60      0.00
    6   12   12     -5.42      0.00
    6   12    9     -2.68      0.00
    6   12    6     -5.64      0.00
    6   12    3     -4.40      0.00
  -12   18    0     -2.09      0.00
  -12   18    3     -2.95      0.00
  -12   18    6     -2.56      0.00
  -12   18    9      0.66      0.00
  -12   18   12     -2.25      0.00
  -12   18   15     -2.35      0.00
  -12   18   18      1.53      0.00
  -12   18   21      1.05      0.00
  -12   18   24     -0.60      0.00
    5   13   25     -3.37      0.00
    5   13   22      0.57      0.00
    5   13   19     -1.77      0.00
    5   13   16      0.01      0.00
    5   13   13      0.37      0.00
    5   13   10     -1.84      0.00
    5   13    7     -3.12      0.00
    5   13    4     -2.21      0.00
    5   13    1      0.26      0.00
  -13   18    2      1.15      0.00
  -13   18    5     -2.17      0.00
  -13   18    8      0.34      0.00
  -13   18   11      0.03      0.00
  -13   18   14     -0.83      0.00
  -13   18   17     -1.50      0.00
  -13   18   20      0.99      0.00
  -13   18   23      2.65      0.00
    4   14   23      0.77      0.00
    4   14   20     -0.90      0.00
    4   14   17     -1.04      0.00
    4   14   14     -0.60      0.00
    4   14   11     -4.32      0.00
    4   14    8      1.32      0.00
    4   14    5     -2.40      0.00
    4   14    2     -1.99      0.00
  -14   18    1      0.07      0.00
  -14   18    4     -2.39      0.00
  -14   18    7     -2.21      0.00
  -14   18   10     -1.15      0.00
  -14   18   13     -2.60      0.00
  -14   18   16      1.63      0.00
  -14   18   19      2.03      0.00
  -14   18   22      2.00      0.00
  -14   18   25      1.11      0.00
    3   15   21      0.50      0.00
    3   15   18     -1.68      0.00
    3   15   15     -0.69      0.00
    3   15   12     -3.20      0.00
    3   15    9     -1.62      0.00
    3   15    6     -1.48      0.00
    3   15    3      2.08      0.00
  -15   18    0      1.20      0.00
  -15   18    3      3.23      0.00
  -15   18    6      1.80      0.00
  -15   18    9      0.38      0.00
  -15   18   12     -2.65      0.00
  -15   18   15     -0.31      0.00
  -15   18   18      1.38      0.00
  -15   18   21      1.65      0.00
  -15   18   24      1.55      0.00
    2   16   22      1.18      0.00
    2   16   19     -0.61      0.00
    2   16   16     -1.03      0.00
    2   16   13     -3.24      0.00
    2   16   10     -0.26      0.00
    2   16    7     -0.66      0.00
    2   16    4     -2.22      0.00
    2   16    1     -0.04      0.00
  -16   18    2     -2.28      0.00
  -16   18    5     -2.84      0.00
  -16   18    8      3.46      0.00
  -16   18   11     -0.73      0.00
  -16   18   14     -0.92      0.00
  -16   18   17      0.41      0.00
  -16   18   20      0.01      0.00
    1   17   20      1.49      0.00
    1   17   17     -3.05      0.00
    1   17   14     -0.45      0.00
    1   17   11     -5.90      0.00
    1   17    8      0.16      0.00
    1   17    5      0.44      0.00
    1   17    2     -2.31      0.00
  -17   18    1     -0.40      0.00
  -17   18    4     -0.40      0.00
  -17   18    7     -1.71      0.00
  -17   18   10      1.20      0.00
  -17   18   13     -1.55      0.00
  -17   18   16      1.56      0.00
  -17   18   19     -1.76      0.00
    0   18   15     -2.51      0.00
    0   18   12      0.37      0.00
    0   18    9     -0.35      0.00
    0   18    6     -1.47      0.00
    0   18    3      3.08      0.00
    0   18    0      0.77      0.00
  -18   18    3      0.95      0.00
  -18   18    6      3.37      0.00
  -18   18    9      1.08      0.00
  -18   18   12     -1.77      0.00
  -18   18   15      1.28      0.00
  -18   18   18      0.87      0.00
  -19   18   14     -0.39      0.00
  -19   18   11      3.54      0.00
  -19   18    8      2.66      0.00
  -19   18    5      0.60      0.00
  -19   18    2      1.78      0.00
   -1   19    1     -0.53      0.00
   -1   19    4      0.93      0.00
   -1   19    7      2.01      0.00
   -1   19   10     -0.91      0.00
   -1   19   13      3.24      0.00
  -19   17   18      0.58      0.00
  -19   17   15      1.80      0.00
  -19   17   12      0.79      0.00
  -19   17    9     -0.12      0.00
  -19   17    6      0.14      0.00
  -19   17    3      2.13      0.00
   -2   19    0     -1.79      0.00
   -2   19    3     -2.92      0.00
   -2   19    6     -0.60      0.00
   -2   19    9      0.91      0.00
   -2   19   12     -2.29      0.00
  -19   16   19      1.52      0.00
  -19   16   16     -2.09      0.00
  -19   16   13      0.53      0.00
  -19   16   10     -0.63      0.00
  -19   16    7     -1.15      0.00
  -19   16    4     -0.19      0.00
  -19   16    1     -1.29      0.00
   -3   19    2     -0.58      0.00
   -3   19    5     -0.04      0.00
   -3   19    8      1.99      0.00
   -3   19   11     -1.44      0.00
   -3   19   14      3.30      0.00
  -19   15   20      0.87      0.00
  -19   15   17      0.99      0.00
  -19   15   14     -0.74      0.00
  -19   15   11      1.05      0.00
  -19   15    8     -0.85      0.00
  -19   15    5      0.20      0.00
  -19   15    2     -0.35      0.00
   -4   19    1     -2.45      0.00
   -4   19    4     -1.66      0.00
   -4   19    7      0.16      0.00
   -4   19   10      0.60      0.00
   -4   19   13      1.83      0.00
   -4   19   16      2.78      0.00
  -19   14   21      3.47      0.00
  -19   14   18     -1.23      0.00
  -19   14   15     -1.04      0.00
  -19   14   12     -1.73      0.00
  -19   14    9     -0.95      0.00
  -19   14    6     -0.78      0.00
  -19   14    3     -0.51      0.00
   -5   19    0     -0.41      0.00
   -5   19    3      0.78      0.00
   -5   19    6     -1.05      0.00
   -5   19    9      1.55      0.00
   -5   19   12      0.41      0.00
   -5   19   15      3.78      0.00
   -5   19   18     -1.20      0.00
  -19   13   22      0.88      0.00
  -19   13   19      3.95      0.00
  -19   13   16     -0.19      0.00
  -19   13   13     -0.68      0.00
  -19   13   10     -0.62      0.00
  -19   13    7     -0.74      0.00
  -19   13    4     -0.90      0.00
  -19   13    1     -0.96      0.00
   -6   19    2     -3.52      0.00
   -6   19    5      0.52      0.00
   -6   19    8      0.60      0.00
   -6   19   11      2.07      0.00
   -6   19   14     -1.11      0.00
   -6   19   17     -2.59      0.00
   -6   19   20     -1.24      0.00
  -19   12   20      0.40      0.00
  -19   12   17      1.10      0.00
  -19   12   14      0.29      0.00
  -19   12   11     -3.69      0.00
  -19   12    8     -0.07      0.00
  -19   12    5     -0.29      0.00
  -19   12    2     -2.58      0.00
   -7   19    1      1.12      0.00
   -7   19    4     -5.61      0.00
   -7   19    7     -0.18      0.00
   -7   19   10     -0.17      0.00
   -7   19   13      3.94      0.00
   -7   19   16      2.30      0.00
   -7   19   19      2.70      0.00
   -7   19   22     -1.54      0.00
  -19   11   21     -1.08      0.00
  -19   11   18      0.29      0.00
  -19   11   15     -1.55      0.00
  -19   11   12     -2.47      0.00
  -19   11    9     -2.32      0.00
  -19   11    6     -1.82      0.00
  -19   11    3      2.71      0.00
   -8   19    0     -2.54      0.00
   -8   19    3      0.32      0.00
   -8   19    6      0.55      0.00
   -8   19    9      1.63      0.00
   -8   19   12     -0.55      0.00
   -8   19   15     -1.94      0.00
   -8   19   18     -4.07      0.00
   -8   19   21      2.80      0.00
  -19   10   19     -1.39      0.00
  -19   10   16      2.04      0.00
  -19   10   13     -1.40      0.00
  -19   10   10     -1.82      0.00
  -19   10    7      2.22      0.00
  -19   10    4     -2.71      0.00
  -19   10    1      1.41      0.00
   -9   19    2      0.03      0.00
   -9   19    5     -1.80      0.00
   -9   19    8      0.71      0.00
   -9   19   11     -0.47      0.00
   -9   19   14      1.50      0.00
   -9   19   17      3.36      0.00
   -9   19   20      0.94      0.00
    9   10   20      2.68      0.00
    9   10   17      0.90      0.00
    9   10   14     -0.31      0.00
    9   10   11     -2.22      0.00
    9   10    8      3.20      0.00
    9   10    5      3.99      0.00
    9   10    2      0.91      0.00
  -10   19    1     -2.41      0.00
  -10   19    4     -1.29      0.00
  -10   19    7     -0.37      0.00
  -10   19   10     -0.65      0.00
  -10   19   13     -2.25      0.00
  -10   19   16     -3.23      0.00
  -10   19   19     -1.02      0.00
  -10   19   22      2.73      0.00
    8   11   21      0.67      0.00
    8   11   18     -2.13      0.00
    8   11   15      3.89      0.00
    8   11   12     -0.06      0.00
    8   11    9     -1.17      0.00
    8   11    6      0.66      0.00
    8   11    3      2.53      0.00
  -11   19    0     -0.37      0.00
  -11   19    3      3.36      0.00
  -11   19    6     -1.63      0.00
  -11   19    9     -2.36      0.00
  -11   19   12     -0.25      0.00
  -11   19   15     -1.68      0.00
  -11   19   18     -1.74      0.00
  -11   19   21     -0.46      0.00
    7   12   22      2.17      0.00
    7   12   19      0.10      0.00
    7   12   16     -6.17      0.00
    7   12   13      1.76      0.00
    7   12   10      0.49      0.00
    7   12    7     -0.53      0.00
    7   12    4     -0.73      0.00
    7   12    1      1.58      0.00
  -12   19    2     -3.33      0.00
  -12   19    5      2.82      0.00
  -12   19    8      1.23      0.00
  -12   19   11     -0.56      0.00
  -12   19   14      0.39      0.00
  -12   19   17      0.00      0.00
  -12   19   20     -1.25      0.00
  -12   19   23     -0.51      0.00
    6   13   23     -0.83      0.00
    6   13   20      4.01      0.00
    6   13   17     -0.81      0.00
    6   13   14     -3.22      0.00
    6   13   11      2.38      0.00
    6   13    8      2.23      0.00
    6   13    5      1.72      0.00
    6   13    2     -0.19      0.00
  -13   19    1      1.07      0.00
  -13   19    4      0.43      0.00
  -13   19    7     -0.78      0.00
  -13   19   10      0.61      0.00
  -13   19   13     -0.22      0.00
  -13   19   16     -1.39      0.00
  -13   19   19      0.28      0.00
  -13   19   22      1.81      0.00
    5   14   21     -2.05      0.00
    5   14   18     -4.81      0.00
    5   14   15      0.63      0.00
    5   14   12      1.15      0.00
    5   14    9     -0.09      0.00
    5   14    6      0.85      0.00
    5   14    3      5.68      0.00
  -14   19    0      2.09      0.00
  -14   19    3      4.48      0.00
  -14   19    6     -0.50      0.00
  -14   19    9      0.42      0.00
  -14   19   12     -0.68      0.00
  -14   19   15     -1.40      0.00
  -14   19   18      3.21      0.00
  -14   19   21      0.55      0.00
    4   15   19     -0.37      0.00
    4   15   16     -2.10      0.00
    4   15   13      0.85      0.00
    4   15   10      3.53      0.00
    4   15    7      0.01      0.00
    4   15    4      0.04      0.00
    4   15    1      0.17      0.00
  -15   19    2      2.47      0.00
  -15   19    5      4.80      0.00
  -15   19    8      0.04      0.00
  -15   19   11      1.58      0.00
  -15   19   14      0.37      0.00
  -15   19   17     -0.61      0.00
  -15   19   20      1.55      0.00
    3   16   20     -4.06      0.00
    3   16   17     -3.56      0.00
    3   16   14      2.64      0.00
    3   16   11     -0.31      0.00
    3   16    8      0.54      0.00
    3   16    5      3.90      0.00
    3   16    2      0.27      0.00
  -16   19    1      0.33      0.00
  -16   19    4      0.57      0.00
  -16   19    7      2.23      0.00
  -16   19   10      1.36      0.00
  -16   19   13     -1.51      0.00
  -16   19   16     -0.10      0.00
  -16   19   19      4.26      0.00
    2   17   18      0.63      0.00
    2   17   15     -0.66      0.00
    2   17   12      1.30      0.00
    2   17    9     -0.79      0.00
    2   17    6     -2.20      0.00
    2   17    3     -0.59      0.00
  -17   19    0     -2.41      0.00
  -17   19    3      3.31      0.00
  -17   19    6      1.18      0.00
  -17   19    9     -0.07      0.00
  -17   19   12      0.14      0.00
  -17   19   15      1.24      0.00
    1   18   13      0.95      0.00
    1   18   10      2.88      0.00
    1   18    7      0.47      0.00
    1   18    4      3.08      0.00
    1   18    1     -0.17      0.00
  -18   19    2      0.34      0.00
  -18   19    5     -0.41      0.00
  -18   19    8      5.48      0.00
  -18   19   11     -0.20      0.00
  -18   19   14     -4.69      0.00
    0   19   11      0.76      0.00
    0   19    8      3.59      0.00
    0   19    5      0.74      0.00
    0   19    2      0.12      0.00
  -19   19    1      0.30      0.00
  -19   19    4      1.86      0.00
  -19   19    7     -3.20      0.00
  -19   19   10      0.61      0.00
  -19   19   13      2.37      0.00
  -20   19    3      0.19      0.00
   -1   20    0      4.87      0.00
   -1   20    3      1.35      0.00
   -1   20    6     -2.23      0.00
  -20   18   10     -0.35      0.00
  -20   18    7      2.96      0.00
  -20   18    4      4.20      0.00
  -20   18    1      0.49      0.00
   -2   20    2      4.31      0.00
   -2   20    5      0.04      0.00
   -2   20    8     -0.36      0.00
  -20   17   14     -1.73      0.00
  -20   17   11     -1.16      0.00
  -20   17    8      3.83      0.00
  -20   17    5      3.30      0.00
  -20   17    2      3.10      0.00
   -3   20    1      2.08      0.00
   -3   20    4      0.57      0.00
   -3   20    7     -2.21      0.00
   -3   20   10      2.34      0.00
  -20   16   15      3.33      0.00
  -20   16   12     -3.12      0.00
  -20   16    9     -0.73      0.00
  -20   16    6      2.12      0.00
  -20   16    3      2.66      0.00
   -4   20    0      1.11      0.00
   -4   20    3      0.49      0.00
   -4   20    6      0.88      0.00
   -4   20    9      2.57      0.00
   -4   20   12      1.80      0.00
  -20   15   16     -1.65      0.00
  -20   15   13      2.20      0.00
  -20   15   10     -1.49      0.00
  -20   15    7      3.42      0.00
  -20   15    4      1.12      0.00
  -20   15    1      1.87      0.00
   -5   20    2      3.20      0.00
   -5   20    5      0.54      0.00
   -5   20    8     -1.25      0.00
   -5   20   11      1.95      0.00
   -5   20   14      5.74      0.00
  -20   14   17      4.30      0.00
  -20   14   14      1.09      0.00
  -20   14   11      1.47      0.00
  -20   14    8      1.93      0.00
  -20   14    5      2.17      0.00
  -20   14    2     -0.12      0.00
   -6   20    1     -0.20      0.00
   -6   20    4     -2.09      0.00
   -6   20    7      5.40      0.00
   -6   20   10      0.85      0.00
   -6   20   13     -3.35      0.00
   -6   20   16     -0.94      0.00
  -20   13   18     -1.92      0.00
  -20   13   15      3.04      0.00
  -20   13   12      2.69      0.00
  -20   13    9      0.18      0.00
  -20   13    6      1.01      0.00
  -20   13    3      1.45      0.00
   -7   20    0      1.89      0.00
   -7   20    3      5.26      0.00
   -7   20    6      0.02      0.00
   -7   20    9      0.19      0.00
   -7   20   12      1.05      0.00
   -7   20   15      0.18      0.00
   -7   20   18     -3.88      0.00
  -20   12   19      2.15      0.00
  -20   12   16      2.46      0.00
  -20   12   13      3.07      0.00
  -20   12   10      2.02      0.00
  -20   12    7     -0.66      0.00
  -20   12    4     -5.03      0.00
  -20   12    1     -0.42      0.00
   -8   20    2     -3.50      0.00
   -8   20    5      4.47      0.00
   -8   20    8      6.89      0.00
   -8   20   11      2.63      0.00
   -8   20   14      1.49      0.00
   -8   20   17      5.52      0.00
   -8   20   20      2.32      0.00
  -20   11   17     -1.12      0.00
  -20   11   14      4.83      0.00
  -20   11   11      0.68      0.00
  -20   11    8     -0.03      0.00
  -20   11    5      1.42      0.00
  -20   11    2      1.41      0.00
   -9   20    1      4.92      0.00
   -9   20    4     -0.95      0.00
   -9   20    7      2.16      0.00
   -9   20   10     -0.44      0.00
   -9   20   13      1.38      0.00
   -9   20   16      0.11      0.00
   -9   20   19      3.23      0.00
   10   10   18      1.83      0.00
   10   10   15      4.22      0.00
   10   10   12      6.74      0.00
   10   10    9      3.23      0.00
   10   10    6     -3.52      0.00
   10   10    3     -1.53      0.00
  -10   20    0      2.71      0.00
  -10   20    3      2.04      0.00
  -10   20    6      2.88      0.00
  -10   20    9      0.53      0.00
  -10   20   12      1.82      0.00
  -10   20   15      3.30      0.00
  -10   20   18      4.45      0.00
    9   11   19      0.72      0.00
    9   11   16     -0.96      0.00
    9   11   13      3.45      0.00
    9   11   10      3.68      0.00
    9   11    7      0.09      0.00
    9   11    4     -1.79      0.00
    9   11    1      2.35      0.00
  -11   20    2      1.62      0.00
  -11   20    5      1.07      0.00
  -11   20    8      5.05      0.00
  -11   20   11     -3.07      0.00
  -11   20   14     -0.34      0.00
  -11   20   17     -0.25      0.00
  -11   20   20      2.86      0.00
    8   12   17      6.95      0.00
    8   12   14      0.87      0.00
    8   12   11      1.00      0.00
    8   12    8      5.70      0.00
    8   12    5     -2.13      0.00
    8   12    2     -2.36      0.00
  -12   20    1      1.75      0.00
  -12   20    4     -3.75      0.00
  -12   20    7      0.12      0.00
  -12   20   10      2.53      0.00
  -12   20   13      1.19      0.00
  -12   20   16      1.68      0.00
  -12   20   19      4.03      0.00
    7   13   18     -2.83      0.00
    7   13   15      5.62      0.00
    7   13   12     -0.27      0.00
    7   13    9     -2.85      0.00
    7   13    6     -1.33      0.00
    7   13    3      4.48      0.00
  -13   20    0      2.48      0.00
  -13   20    3      1.34      0.00
  -13   20    6     -0.56      0.00
  -13   20    9      2.75      0.00
  -13   20   12      0.06      0.00
  -13   20   15     -0.24      0.00
  -13   20   18     -2.12      0.00
    6   14   19     -2.08      0.00
    6   14   16      2.31      0.00
    6   14   13     -0.54      0.00
    6   14   10      1.40      0.00
    6   14    7      2.07      0.00
    6   14    4     -1.42      0.00
    6   14    1      0.96      0.00
  -14   20    2      0.22      0.00
  -14   20    5     -2.02      0.00
  -14   20    8      1.55      0.00
  -14   20   11      0.29      0.00
  -14   20   14      0.14      0.00
  -14   20   17      1.38      0.00
  -14   20   20      1.95      0.00
    5   15   17     -1.42      0.00
    5   15   14      1.00      0.00
    5   15   11     -0.99      0.00
    5   15    8     -0.95      0.00
    5   15    5      1.59      0.00
    5   15    2      4.21      0.00
  -15   20    1      2.72      0.00
  -15   20    4      0.20      0.00
  -15   20    7      2.79      0.00
  -15   20   13      0.03      0.00
  -15   20   16      1.57      0.00
  -15   20   19      0.02      0.00
    4   16   15     -1.16      0.00
    4   16   12     -2.63      0.00
    4   16    9      0.97      0.00
    4   16    6      0.64      0.00
    4   16    3      1.88      0.00
  -16   20    0     -0.58      0.00
  -16   20    3      2.14      0.00
  -16   20    6      0.51      0.00
  -16   20   12     -2.28      0.00
  -16   20   15     -0.26      0.00
    3   17   13     -2.21      0.00
    3   17   10     -0.47      0.00
    3   17    7     -1.34      0.00
    3   17    4      0.43      0.00
    3   17    1     -0.76      0.00
  -17   20    2      1.84      0.00
  -17   20    5      4.04      0.00
  -17   20    8      4.61      0.00
  -17   20   11      2.70      0.00
  -17   20   14     -0.81      0.00
    2   18   11      0.48      0.00
    2   18    8      2.04      0.00
    2   18    5      2.14      0.00
    2   18    2      3.64      0.00
  -18   20    1     -3.33      0.00
  -18   20    4      3.24      0.00
  -18   20    7      3.28      0.00
  -18   20   10      2.56      0.00
    1   19    6      0.86      0.00
    1   19    3     -0.01      0.00
  -19   20    0      4.08      0.00
  -19   20    3     -2.15      0.00
  -21   18    3      0.15      0.00
   -3   21    0      2.74      0.00
   -3   21    3     -1.82      0.00
   -3   21    6      1.95      0.00
  -21   17   10     -0.40      0.00
  -21   17    7     -2.97      0.00
  -21   17    4      1.08      0.00
  -21   17    1     -1.32      0.00
   -4   21    2     -0.27      0.00
   -4   21    5     -0.26      0.00
   -4   21    8      4.60      0.00
  -21   16   11      0.73      0.00
  -21   16    8      0.60      0.00
  -21   16    5      0.20      0.00
  -21   16    2     -0.19      0.00
   -5   21    1     -0.85      0.00
   -5   21    4     -0.31      0.00
   -5   21    7      0.37      0.00
   -5   21   10     -0.03      0.00
  -21   15   15      0.94      0.00
  -21   15   12      0.02      0.00
  -21   15    9      0.49      0.00
  -21   15    6     -0.93      0.00
  -21   15    3     -0.34      0.00
   -6   21    0     -2.43      0.00
   -6   21    3     -1.87      0.00
   -6   21    6     -1.25      0.00
   -6   21    9     -0.66      0.00
   -6   21   12     -2.08      0.00
  -21   14   13      2.37      0.00
  -21   14   10      0.88      0.00
  -21   14    7     -1.52      0.00
  -21   14    4     -2.96      0.00
  -21   14    1     -1.11      0.00
   -7   21    2     -0.13      0.00
   -7   21    5     -0.74      0.00
   -7   21    8      0.68      0.00
   -7   21   11     -3.74      0.00
   -7   21   14      0.50      0.00
  -21   13   14      3.00      0.00
  -21   13   11      0.10      0.00
  -21   13    8      1.71      0.00
  -21   13    5     -0.90      0.00
  -21   13    2     -3.04      0.00
   -8   21    1     -3.69      0.00
   -8   21    4     -2.19      0.00
   -8   21    7     -0.96      0.00
   -8   21   10      2.24      0.00
   -8   21   13     -1.51      0.00
   -8   21   16     -5.19      0.00
  -21   12   15      1.79      0.00
  -21   12   12     -0.32      0.00
  -21   12    9     -1.84      0.00
  -21   12    6     -3.29      0.00
  -21   12    3     -1.42      0.00
   -9   21    0      0.54      0.00
   -9   21    3      1.70      0.00
   -9   21    6      0.22      0.00
   -9   21    9     -0.18      0.00
   -9   21   12      0.99      0.00
   -9   21   15      3.67      0.00
  -21   11   16      2.05      0.00
  -21   11   13      0.54      0.00
  -21   11   10     -0.72      0.00
  -21   11    7      2.34      0.00
  -21   11    4     -0.93      0.00
  -21   11    1     -2.05      0.00
  -10   21    2     -3.66      0.00
  -10   21    5      0.58      0.00
  -10   21    8      0.03      0.00
  -10   21   11     -0.35      0.00
  -10   21   14      0.87      0.00
  -10   21   17     -3.44      0.00
   10   11   14      2.34      0.00
   10   11   11     -1.76      0.00
   10   11    8     -1.06      0.00
   10   11    5     -0.12      0.00
   10   11    2     -0.16      0.00
  -11   21    1     -0.57      0.00
  -11   21    4     -1.28      0.00
  -11   21    7     -0.45      0.00
  -11   21   10      1.45      0.00
  -11   21   13     -1.00      0.00
  -11   21   16      4.23      0.00
    9   12   15      1.41      0.00
    9   12   12      0.66      0.00
    9   12    9      0.11      0.00
    9   12    6      0.26      0.00
    9   12    3      2.69      0.00
  -12   21    0     -0.10      0.00
  -12   21    3     -0.31      0.00
  -12   21    6     -1.24      0.00
  -12   21    9     -3.49      0.00
  -12   21   12      1.01      0.00
  -12   21   15     -1.92      0.00
    8   13   13      0.18      0.00
    8   13   10      0.67      0.00
    8   13    7      0.28      0.00
    8   13    4     -2.20      0.00
    8   13    1     -4.45      0.00
  -13   21    2     -2.25      0.00
  -13   21    5     -0.18      0.00
  -13   21    8      1.40      0.00
  -13   21   11      0.90      0.00
  -13   21   14      0.88      0.00
    7   14   14     -1.01      0.00
    7   14   11     -2.28      0.00
    7   14    8     -1.20      0.00
    7   14    5      1.74      0.00
    7   14    2      2.38      0.00
  -14   21    1     -1.30      0.00
  -14   21    4     -1.48      0.00
  -14   21    7     -4.42      0.00
  -14   21   10     -1.11      0.00
  -14   21   13      0.45      0.00
  -14   21   16     -0.94      0.00
    6   15   12     -0.55      0.00
    6   15    9     -2.49      0.00
    6   15    6     -1.62      0.00
    6   15    3     -1.06      0.00
  -15   21    0     -1.96      0.00
  -15   21    3     -1.15      0.00
  -15   21    6     -0.17      0.00
  -15   21   12     -0.73      0.00
  -15   21   15     -1.00      0.00
    5   16   13     -0.63      0.00
    5   16   10     -0.62      0.00
    5   16    7     -2.70      0.00
    5   16    4      0.03      0.00
    5   16    1     -1.64      0.00
  -16   21    2      2.59      0.00
  -16   21    5      1.13      0.00
  -16   21    8     -0.21      0.00
  -16   21   11      1.84      0.00
    4   17   11     -1.83      0.00
    4   17    8     -0.67      0.00
    4   17    5     -0.33      0.00
    4   17    2     -0.54      0.00
  -17   21    1     -1.82      0.00
  -17   21    4      1.38      0.00
  -17   21    7      3.26      0.00
  -17   21   10     -0.49      0.00
    3   18    6      0.63      0.00
    3   18    3     -0.53      0.00
  -18   21    0      3.74      0.00
   -5   22    0      3.73      0.00
  -22   16    7      1.36      0.00
  -22   16    4      1.71      0.00
  -22   16    1      0.19      0.00
   -6   22    2     -0.06      0.00
   -6   22    5     -0.22      0.00
  -22   15    8      3.21      0.00
  -22   15    5      3.30      0.00
  -22   15    2      1.28      0.00
   -7   22    1     -1.73      0.00
   -7   22    4     -0.79      0.00
   -7   22    7     -3.17      0.00
  -22   14    9      0.59      0.00
  -22   14    6      0.49      0.00
  -22   14    3     -1.15      0.00
   -8   22    0      1.41      0.00
   -8   22    3     -1.77      0.00
   -8   22    6      4.31      0.00
   -8   22    9      0.21      0.00
  -22   13   10      1.98      0.00
  -22   13    7     -0.06      0.00
  -22   13    4      0.44      0.00
  -22   13    1     -2.17      0.00
   -9   22    2     -0.22      0.00
   -9   22    5     -0.46      0.00
   -9   22    8      4.19      0.00
   -9   22   11     -2.01      0.00
  -22   12   11      4.18      0.00
  -22   12    8      0.28      0.00
  -22   12    5     -3.92      0.00
  -22   12    2      0.02      0.00
  -10   22    1      1.50      0.00
  -10   22    4     -1.24      0.00
  -10   22    7      1.32      0.00
  -10   22   10      1.71      0.00
  -10   22   13      2.29      0.00
   11   11   12      3.93      0.00
   11   11    9      1.76      0.00
   11   11    6     -2.69      0.00
   11   11    3     -0.82      0.00
  -11   22    0     -0.11      0.00
  -11   22    3      0.65      0.00
  -11   22    6     -0.79      0.00
  -11   22    9     -0.01      0.00
  -11   22   12     -2.86      0.00
   10   12   10      3.45      0.00
   10   12    7      2.10      0.00
   10   12    4     -5.38      0.00
   10   12    1      2.22      0.00
  -12   22    2      0.88      0.00
  -12   22    5     -0.30      0.00
  -12   22    8     -0.17      0.00
  -12   22   11     -1.12      0.00
    9   13   11      0.25      0.00
    9   13    8     -3.71      0.00
    9   13    5      1.49      0.00
    9   13    2     -0.25      0.00
  -13   22    1     -2.39      0.00
  -13   22    4     -4.07      0.00
  -13   22    7     -0.76      0.00
  -13   22   10      0.73      0.00
    8   14    9      1.22      0.00
    8   14    6     -4.06      0.00
    8   14    3     -1.87      0.00
  -14   22    0      0.21      0.00
  -14   22    3     -3.39      0.00
  -14   22    9     -1.36      0.00
    7   15    7     -5.91      0.00
    7   15    4     -2.61      0.00
    7   15    1     -3.93      0.00
  -15   22    2     -2.37      0.00
  -15   22    8      0.64      0.00
    6   16    5     -1.65      0.00
    6   16    2     -2.25      0.00
  -16   22    1     -4.53      0.00
  -16   22    7     -1.73      0.00
  -17   22    0     -0.43      0.00
   11   13    1      0.88      0.00
    9   14    1      3.39      0.00
    6   17    1     -3.34      0.00
    4   18    1     -5.14      0.00
  -22   19    1     -0.24      0.00
    2   19    1     -5.33      0.00
  -21   20    1     -2.38      0.00
    0   20    1     -2.15      0.00
  -20   21    1     -3.19      0.00
   -2   21    1     -4.82      0.00
  -19   22    1     -3.09      0.00
   -4   22    1     -1.00      0.00
   -2    2    2    282.30      0.00
   11   12    2      3.90      0.00
   10   14    2      4.24      0.00
    8   15    2     -1.35      0.00
  -22   18    2      2.54      0.00
  -21   19    2      2.31      0.00
    3   19    2      2.71      0.00
  -20   20    2      2.29      0.00
    1   20    2      4.26      0.00
  -19   21    2      4.81      0.00
   -1   21    2      1.61      0.00
  -18   22    2      0.39      0.00
   -3   22    2      3.46      0.00
   12   12    3      2.05      0.00
   10   13    3      1.10      0.00
    7   16    3      0.90      0.00
  -22   17    3      3.87      0.00
    5   17    3     -1.77      0.00
  -18   21    3      1.81      0.00
  -17   22    3     -0.16      0.00
   -5   22    3      0.12      0.00
   11   13    4      1.50      0.00
    9   14    4      2.55      0.00
    6   17    4      1.43      0.00
    4   18    4      2.04      0.00
  -22   19    4      1.87      0.00
    2   19    4      1.47      0.00
  -21   20    4     -1.71      0.00
    0   20    4      2.79      0.00
  -20   21    4     -0.08      0.00
   -2   21    4      0.03      0.00
  -19   22    4      0.45      0.00
  -16   22    4     -2.13      0.00
   -4   22    4      2.71      0.00
   11   12    5      4.63      0.00
    8   15    5      2.20      0.00
  -22   18    5      2.06      0.00
  -21   19    5     -1.61      0.00
    3   19    5     -2.46      0.00
  -20   20    5      0.05      0.00
    1   20    5      0.24      0.00
  -19   21    5     -1.65      0.00
   -1   21    5     -1.17      0.00
  -18   22    5      3.16      0.00
  -15   22    5     -5.66      0.00
   -3   22    5     -4.80      0.00
   12   12    6     -0.72      0.00
   10   13    6     -1.22      0.00
    7   16    6     -1.16      0.00
  -22   17    6      4.87      0.00
    5   17    6     -4.10      0.00
  -21   18    6      0.98      0.00
  -20   19    6      1.64      0.00
  -19   20    6      1.75      0.00
  -18   21    6      1.44      0.00
  -17   22    6      0.74      0.00
  -14   22    6     -3.24      0.00
   -5   22    6     -1.56      0.00
    9   14    7      3.86      0.00
    6   17    7      0.18      0.00
    4   18    7     -1.16      0.00
  -22   19    7      2.25      0.00
    2   19    7      0.29      0.00
  -21   20    7     -1.44      0.00
    0   20    7     -0.39      0.00
  -20   21    7     -2.19      0.00
   -2   21    7      2.70      0.00
  -19   22    7      3.18      0.00
   -4   22    7     -1.09      0.00
   11   12    8      1.23      0.00
    8   15    8     -0.78      0.00
    6   16    8     -0.15      0.00
  -22   18    8      1.36      0.00
  -21   19    8     -2.39      0.00
  -20   20    8      2.21      0.00
    1   20    8     -0.95      0.00
  -19   21    8      1.41      0.00
   -1   21    8     -0.58      0.00
  -18   22    8      1.77      0.00
   -6   22    8      2.44      0.00
   10   13    9      3.48      0.00
    7   16    9     -2.50      0.00
  -22   17    9      0.35      0.00
    5   17    9     -4.51      0.00
  -21   18    9      0.81      0.00
    3   18    9     -1.50      0.00
  -20   19    9      2.82      0.00
    1   19    9      1.01      0.00
  -19   20    9      0.51      0.00
  -16   20    9      4.51      0.00
   -1   20    9      2.69      0.00
  -18   21    9      4.10      0.00
  -15   21    9     -0.78      0.00
   -3   21    9      1.15      0.00
  -17   22    9      3.53      0.00
   -5   22    9     -1.05      0.00
    9   14   10     -1.00      0.00
    7   15   10     -3.30      0.00
  -22   16   10      0.62      0.00
    4   18   10      0.06      0.00
    2   19   10      0.52      0.00
  -15   20   10      1.41      0.00
    0   20   10      1.58      0.00
   -2   21   10     -1.78      0.00
  -16   22   10     -0.14      0.00
   -7   22   10     -0.87      0.00
   -4   22   10      1.63      0.00
   11   12   11      0.53      0.00
  -22   15   11      2.59      0.00
    8   15   11      0.20      0.00
    6   16   11     -4.74      0.00
  -22   18   11     -1.24      0.00
  -21   19   11      0.33      0.00
  -20   20   11     -0.74      0.00
   -2   20   11      4.80      0.00
  -19   21   11     -0.42      0.00
   -4   21   11     -2.70      0.00
  -18   22   11      2.36      0.00
  -15   22   11      0.77      0.00
   -6   22   11     -4.63      0.00
   10   13   12      1.53      0.00
  -22   14   12      2.80      0.00
    8   14   12     -1.93      0.00
  -22   17   12     -0.25      0.00
    5   17   12     -2.43      0.00
  -21   18   12      1.73      0.00
    3   18   12     -0.29      0.00
  -20   19   12     -2.65      0.00
    1   19   12      1.52      0.00
  -19   20   12      1.13      0.00
   -1   20   12     -0.06      0.00
  -18   21   12     -0.54      0.00
   -3   21   12     -0.28      0.00
  -17   22   12     -0.08      0.00
  -14   22   12     -0.16      0.00
   -8   22   12     -1.62      0.00
   -5   22   12      3.91      0.00
   10   12   13      1.83      0.00
  -22   13   13      3.99      0.00
    9   14   13      0.04      0.00
    7   15   13     -1.63      0.00
  -22   16   13      1.01      0.00
  -21   17   13     -1.13      0.00
  -20   18   13      2.67      0.00
    2   19   13      1.02      0.00
  -18   20   13      0.09      0.00
   -3   20   13      5.23      0.00
    0   20   13      2.02      0.00
  -17   21   13      1.49      0.00
   -5   21   13     -2.99      0.00
   -2   21   13      2.51      0.00
  -16   22   13     -0.20      0.00
  -13   22   13     -2.48      0.00
   -7   22   13     -3.15      0.00
  -22   12   14      4.71      0.00
   11   12   14      2.99      0.00
    9   13   14      2.60      0.00
  -22   15   14      2.86      0.00
  -21   16   14     -0.46      0.00
    6   16   14      0.24      0.00
    4   17   14     -2.41      0.00
    2   18   14      1.21      0.00
    0   19   14      3.95      0.00
   -2   20   14     -2.14      0.00
  -16   21   14     -0.79      0.00
   -4   21   14      3.89      0.00
  -15   22   14      0.12      0.00
  -12   22   14      5.38      0.00
   -9   22   14     -0.11      0.00
   -6   22   14     -2.63      0.00
   11   11   15      1.09      0.00
  -22   14   15      1.50      0.00
    8   14   15      2.21      0.00
    6   15   15     -4.54      0.00
  -21   18   15     -0.67      0.00
    3   18   15      1.88      0.00
  -20   19   15     -0.27      0.00
   -2   19   15      6.56      0.00
    1   19   15      2.16      0.00
  -19   20   15     -0.30      0.00
   -4   20   15     -1.18      0.00
   -1   20   15      8.12      0.00
  -18   21   15     -0.36      0.00
   -6   21   15     -5.06      0.00
   -3   21   15      3.22      0.00
  -14   22   15      2.16      0.00
  -11   22   15     -3.19      0.00
   -8   22   15     -3.14      0.00
   10   12   16      2.73      0.00
  -22   13   16      2.46      0.00
    8   13   16     -4.37      0.00
  -21   14   16      0.04      0.00
    7   15   16      2.44      0.00
    5   16   16      0.20      0.00
  -21   17   16     -0.25      0.00
    3   17   16      1.35      0.00
  -20   18   16      4.03      0.00
    1   18   16      6.40      0.00
  -19   19   16      0.11      0.00
   -1   19   16     -0.82      0.00
  -18   20   16     -0.46      0.00
   -3   20   16      4.35      0.00
  -17   21   16      0.19      0.00
   -5   21   16      1.96      0.00
  -13   22   16      1.25      0.00
  -10   22   16      4.59      0.00
   -7   22   16     -3.23      0.00
   10   11   17      2.54      0.00
  -22   12   17      1.07      0.00
  -21   13   17      1.97      0.00
    9   13   17      1.26      0.00
    7   14   17     -2.65      0.00
  -21   16   17     -2.08      0.00
  -20   17   17      0.60      0.00
    4   17   17     -3.50      0.00
  -19   18   17     -0.09      0.00
    2   18   17     -3.18      0.00
  -18   19   17      0.29      0.00
   -3   19   17      1.18      0.00
    0   19   17      1.73      0.00
  -17   20   17      1.33      0.00
   -5   20   17      0.90      0.00
   -2   20   17      1.23      0.00
  -16   21   17     -0.32      0.00
  -13   21   17      0.98      0.00
   -7   21   17     -1.66      0.00
   -4   21   17      1.22      0.00
  -12   22   17      0.42      0.00
   -9   22   17     -1.39      0.00
   11   11   18      0.14      0.00
  -21   12   18      4.23      0.00
    9   12   18     -3.90      0.00
  -21   15   18     -1.89      0.00
    6   15   18      1.95      0.00
  -20   16   18      0.45      0.00
    4   16   18     -0.18      0.00
    0   18   18     -0.93      0.00
  -17   19   18     -0.35      0.00
   -2   19   18     -1.81      0.00
  -16   20   18      1.84      0.00
   -4   20   18      3.20      0.00
  -15   21   18     -0.72      0.00
  -12   21   18     -0.58      0.00
   -9   21   18      1.47      0.00
   -6   21   18     -4.71      0.00
  -11   22   18      4.05      0.00
  -21   11   19     -0.45      0.00
    8   13   19      3.87      0.00
  -21   14   19      4.80      0.00
  -20   15   19      2.90      0.00
    5   16   19     -6.35      0.00
    3   17   19     -2.82      0.00
    1   18   19     -4.53      0.00
  -19   19   19     -0.49      0.00
   -4   19   19      0.66      0.00
   -1   19   19     -1.64      0.00
   -6   20   19      6.99      0.00
   -3   20   19     -0.11      0.00
  -14   21   19      1.58      0.00
  -11   21   19     -1.78      0.00
   -8   21   19     -1.26      0.00
   -5   21   19     -0.33      0.00
  -20   11   20      5.82      0.00
   10   11   20      3.58      0.00
    8   12   20     -3.68      0.00
  -21   13   20      0.42      0.00
  -20   14   20     -2.76      0.00
    7   14   20     -1.01      0.00
    5   15   20      0.53      0.00
  -20   17   20      2.35      0.00
  -19   18   20      0.83      0.00
   -1   18   20     -2.64      0.00
  -18   19   20      1.95      0.00
   -3   19   20     -1.25      0.00
  -17   20   20     -0.72      0.00
   -5   20   20     -1.70      0.00
  -13   21   20     -2.43      0.00
  -10   21   20      3.77      0.00
   -7   21   20     -4.13      0.00
   10   10   21     -6.37      0.00
  -21   12   21      0.31      0.00
    9   12   21      1.10      0.00
  -20   13   21      6.97      0.00
    7   13   21     -0.55      0.00
  -20   16   21     -1.66      0.00
    4   16   21      3.02      0.00
  -19   17   21      0.50      0.00
    2   17   21     -0.59      0.00
  -18   18   21     -4.15      0.00
   -3   18   21     -4.27      0.00
    0   18   21     -0.04      0.00
  -17   19   21     -0.98      0.00
   -5   19   21      1.27      0.00
   -2   19   21     -3.05      0.00
  -16   20   21      0.54      0.00
  -13   20   21      2.95      0.00
  -10   20   21     -1.14      0.00
   -7   20   21      4.55      0.00
   -4   20   21      3.71      0.00
  -12   21   21      0.77      0.00
   -9   21   21     -1.13      0.00
  -19   10   22      2.21      0.00
  -21   11   22      4.82      0.00
    9   11   22      1.71      0.00
  -20   12   22     -1.38      0.00
    8   13   22     -0.17      0.00
    6   14   22      4.76      0.00
  -20   15   22      1.61      0.00
    4   15   22      0.35      0.00
  -19   16   22      1.83      0.00
  -18   17   22      1.72      0.00
  -17   18   22      1.66      0.00
   -2   18   22     -0.35      0.00
  -16   19   22     -1.27      0.00
   -4   19   22      0.06      0.00
  -15   20   22      3.12      0.00
  -12   20   22     -0.09      0.00
   -9   20   22      4.34      0.00
   -6   20   22      0.68      0.00
  -11   21   22      2.01      0.00
   -8   21   22      2.14      0.00
    9   10   23     -0.67      0.00
  -20   11   23     -3.57      0.00
  -19   12   23     -1.71      0.00
    8   12   23      1.06      0.00
  -20   14   23     -0.70      0.00
  -19   15   23     -1.33      0.00
    5   15   23      0.18      0.00
  -18   16   23     -2.36      0.00
    3   16   23      3.93      0.00
  -17   17   23     -3.27      0.00
    1   17   23      0.43      0.00
  -16   18   23      0.22      0.00
   -4   18   23     -2.18      0.00
   -1   18   23     -1.97      0.00
  -15   19   23      1.10      0.00
   -9   19   23     -1.48      0.00
   -6   19   23      6.70      0.00
   -3   19   23     -3.43      0.00
  -14   20   23     -1.32      0.00
  -11   20   23     -0.47      0.00
   -8   20   23      2.21      0.00
   -5   20   23      3.12      0.00
   10   10   24      0.68      0.00
  -19   11   24      4.64      0.00
    8   11   24     -2.18      0.00
  -20   13   24     -2.47      0.00
    7   13   24      0.96      0.00
  -19   14   24      0.22      0.00
    5   14   24      1.62      0.00
  -18   15   24     -0.67      0.00
    3   15   24     -2.34      0.00
   -4   17   24      3.62      0.00
   -1   17   24     -2.67      0.00
   -6   18   24      1.14      0.00
   -3   18   24     -0.22      0.00
  -14   19   24      1.04      0.00
  -11   19   24      2.24      0.00
   -8   19   24      0.22      0.00
   -5   19   24     -1.20      0.00
  -13   20   24      1.22      0.00
  -10   20   24      1.49      0.00
   -7   20   24      3.97      0.00
  -19   10   25     -0.85      0.00
  -18   11   25     -6.35      0.00
    9   11   25      0.70      0.00
  -20   12   25     -2.45      0.00
    7   12   25     -0.84      0.00
  -19   13   25     -0.23      0.00
  -18   14   25     -4.15      0.00
    4   15   25     -0.44      0.00
    2   16   25     -3.05      0.00
  -18   17   25     -1.46      0.00
   -6   17   25      7.71      0.00
   -3   17   25     -6.27      0.00
    0   17   25     -0.87      0.00
  -17   18   25     -0.61      0.00
   -8   18   25      4.66      0.00
   -5   18   25      3.18      0.00
   -2   18   25     -4.42      0.00
  -13   19   25      0.38      0.00
  -10   19   25     -2.82      0.00
   -7   19   25      3.29      0.00
   -4   19   25     -1.04      0.00
  -12   20   25     -0.78      0.00
   -9   20   25      1.62      0.00
  -18   10   26     -1.49      0.00
    9   10   26     -3.36      0.00
    7   11   26     -1.91      0.00
  -19   12   26      1.81      0.00
  -18   13   26     -3.14      0.00
    6   13   26      1.24      0.00
    4   14   26     -3.54      0.00
    2   15   26     -2.42      0.00
  -18   16   26      1.55      0.00
    0   16   26     -3.52      0.00
  -17   17   26     -2.18      0.00
   -5   17   26      2.51      0.00
   -2   17   26      0.56      0.00
  -16   18   26      1.13      0.00
  -13   18   26     -1.18      0.00
  -10   18   26     -0.73      0.00
   -7   18   26     -0.72      0.00
   -4   18   26     -0.08      0.00
  -12   19   26     -0.11      0.00
   -9   19   26     -3.54      0.00
   -6   19   26      1.41      0.00
    9    9   27      1.49      0.00
  -17   10   27      2.78      0.00
  -19   11   27     -1.30      0.00
    8   11   27      4.10      0.00
  -18   12   27     -4.15      0.00
    6   12   27     -4.43      0.00
  -18   15   27     -3.01      0.00
    3   15   27     -2.72      0.00
  -17   16   27     -0.01      0.00
    1   16   27     -0.56      0.00
  -16   17   27      2.39      0.00
   -7   17   27      4.18      0.00
   -4   17   27     -2.98      0.00
   -1   17   27     -0.47      0.00
  -15   18   27     -1.58      0.00
  -12   18   27     -2.65      0.00
   -9   18   27     -0.54      0.00
   -6   18   27      2.06      0.00
   -3   18   27     -3.08      0.00
  -11   19   27     -2.97      0.00
   -8   19   27      2.20      0.00
  -17    9   28      0.16      0.00
  -19   10   28      1.91      0.00
    8   10   28     -4.53      0.00
  -18   11   28      1.43      0.00
  -17   12   28     -0.72      0.00
    5   13   28     -1.38      0.00
  -18   14   28      1.23      0.00
    3   14   28      0.28      0.00
  -17   15   28     -2.52      0.00
    1   15   28     -0.33      0.00
  -16   16   28     -2.64      0.00
   -4   16   28      5.67      0.00
   -1   16   28      2.86      0.00
  -15   17   28     -0.34      0.00
   -9   17   28     -1.44      0.00
   -6   17   28      4.99      0.00
   -3   17   28      4.93      0.00
  -14   18   28      1.19      0.00
  -11   18   28     -1.29      0.00
   -8   18   28     -3.51      0.00
   -5   18   28      3.52      0.00
  -10   19   28      0.52      0.00
    5    9   29     -3.05      0.00
    8    9   29      3.32      0.00
  -18   10   29     -2.06      0.00
  -17   11   29     -3.32      0.00
    7   11   29     -5.00      0.00
    5   12   29     -2.63      0.00
  -18   13   29     -4.50      0.00
  -17   14   29     -2.46      0.00
  -16   15   29     -0.25      0.00
    2   15   29     -4.29      0.00
  -15   16   29     -0.30      0.00
   -3   16   29     -1.78      0.00
    0   16   29      1.89      0.00
  -14   17   29     -0.81      0.00
  -11   17   29     -2.03      0.00
   -8   17   29      3.64      0.00
   -5   17   29     -1.60      0.00
   -2   17   29     -3.10      0.00
  -13   18   29     -3.50      0.00
  -10   18   29     -2.43      0.00
   -7   18   29      2.47      0.00
    8    8   30      0.40      0.00
    9    9   30     -1.44      0.00
  -17   10   30      2.59      0.00
    4   10   30     -4.00      0.00
    7   10   30      4.82      0.00
  -16   11   30      1.04      0.00
  -17   13   30     -2.10      0.00
    4   13   30     -1.49      0.00
  -16   14   30     -0.40      0.00
    2   14   30      1.59      0.00
  -15   15   30     -4.15      0.00
    0   15   30     -0.27      0.00
  -14   16   30     -2.88      0.00
   -8   16   30     -3.00      0.00
   -5   16   30      8.33      0.00
   -2   16   30      7.20      0.00
  -13   17   30      2.93      0.00
  -10   17   30      3.29      0.00
   -7   17   30      0.93      0.00
   -4   17   30      1.64      0.00
   -9   18   30     -1.08      0.00
  -17    9   31      0.98      0.00
    7    9   31     -7.46      0.00
  -16   10   31      0.28      0.00
    6   11   31     -5.78      0.00
  -17   12   31     -4.30      0.00
    4   12   31     -1.09      0.00
  -16   13   31      1.05      0.00
    2   13   31     -4.22      0.00
  -15   14   31     -0.50      0.00
    0   14   31      1.84      0.00
  -14   15   31     -0.77      0.00
   -2   15   31     -5.11      0.00
  -13   16   31      0.98      0.00
  -10   16   31     -1.78      0.00
   -7   16   31     -2.61      0.00
   -4   16   31     -4.20      0.00
  -12   17   31     -2.79      0.00
   -9   17   31      0.32      0.00
   -6   17   31     -3.67      0.00
    7    8   32      2.50      0.00
  -16    9   32      1.92      0.00
    8    9   32      0.32      0.00
  -15   10   32      2.35      0.00
    3   10   32      3.56      0.00
    6   10   32      1.23      0.00
  -17   11   32      0.77      0.00
  -16   12   32      0.68      0.00
  -15   13   32     -1.62      0.00
    3   13   32     -0.34      0.00
  -14   14   32     -0.84      0.00
    1   14   32      1.12      0.00
  -13   15   32     -1.99      0.00
  -10   15   32      4.87      0.00
   -7   15   32     -1.15      0.00
   -4   15   32     -2.08      0.00
   -1   15   32      3.23      0.00
  -12   16   32     -0.25      0.00
   -9   16   32     -1.43      0.00
   -6   16   32      1.73      0.00
   -3   16   32      4.17      0.00
  -11   17   32      2.63      0.00
   -8   17   32     -1.71      0.00
    8    8   33      2.30      0.00
  -15    9   33      1.51      0.00
    6    9   33     -5.09      0.00
  -16   11   33     -0.30      0.00
    5   11   33      0.80      0.00
  -15   12   33      0.72      0.00
    3   12   33      1.82      0.00
  -14   13   33     -0.48      0.00
    1   13   33     -1.78      0.00
  -13   14   33      3.15      0.00
   -1   14   33     -1.09      0.00
  -12   15   33      1.07      0.00
   -9   15   33      4.15      0.00
   -6   15   33     -6.40      0.00
   -3   15   33     -2.13      0.00
  -11   16   33     -0.87      0.00
   -8   16   33      1.48      0.00
   -5   16   33     -2.75      0.00
  -15    8   34      0.65      0.00
    6    8   34      0.02      0.00
  -14    9   34      2.56      0.00
    7    9   34      2.45      0.00
    5   10   34     -1.73      0.00
  -15   11   34     -0.30      0.00
    3   11   34      3.54      0.00
  -14   12   34      0.95      0.00
    1   12   34      4.66      0.00
  -13   13   34     -3.54      0.00
   -1   13   34      2.54      0.00
  -12   14   34     -1.56      0.00
   -9   14   34      1.35      0.00
   -6   14   34      2.32      0.00
   -3   14   34     -0.71      0.00
  -11   15   34     -0.24      0.00
   -8   15   34     -2.69      0.00
   -5   15   34      1.73      0.00
   -7   16   34     -1.51      0.00
    6    7   35      3.13      0.00
  -14    8   35      4.74      0.00
    4    8   35      3.57      0.00
    7    8   35      1.09      0.00
  -13    9   35     -1.35      0.00
    5    9   35      4.68      0.00
  -15   10   35     -0.49      0.00
  -14   11   35     -1.72      0.00
  -13   12   35     -0.38      0.00
    2   12   35     -3.46      0.00
  -12   13   35      2.12      0.00
   -9   13   35      0.28      0.00
   -3   13   35      3.07      0.00
    0   13   35     -2.08      0.00
  -11   14   35     -1.36      0.00
   -8   14   35      4.49      0.00
   -5   14   35     -1.48      0.00
   -2   14   35     -1.03      0.00
  -10   15   35      1.44      0.00
   -7   15   35      3.13      0.00
    7    7   36      2.22      0.00
  -13    8   36     -1.22      0.00
    5    8   36     -2.69      0.00
    3    9   36      1.61      0.00
  -14   10   36      1.54      0.00
    4   10   36     -1.74      0.00
  -13   11   36     -0.50      0.00
    2   11   36      4.07      0.00
  -12   12   36     -3.89      0.00
   -9   12   36     -2.05      0.00
    0   12   36      0.83      0.00
  -11   13   36     -2.77      0.00
   -8   13   36     -1.34      0.00
   -5   13   36      2.96      0.00
   -2   13   36      0.54      0.00
  -10   14   36      1.38      0.00
   -7   14   36     -0.67      0.00
   -4   14   36     -0.96      0.00
  -13    7   37      1.12      0.00
    5    7   37      0.25      0.00
  -12    8   37     -1.03      0.00
    3    8   37     -1.26      0.00
    6    8   37      1.54      0.00
    4    9   37      2.50      0.00
  -13   10   37     -3.14      0.00
    2   10   37     -0.50      0.00
  -12   11   37      0.64      0.00
   -9   11   37     -3.54      0.00
    0   11   37      0.29      0.00
  -11   12   37      0.12      0.00
   -8   12   37     -0.52      0.00
   -5   12   37     -1.95      0.00
   -2   12   37     -4.73      0.00
  -10   13   37     -0.39      0.00
   -7   13   37     -0.69      0.00
   -4   13   37     -1.42      0.00
   -6   14   37     -1.42      0.00
    5    6   38      2.55      0.00
  -12    7   38     -1.17      0.00
    3    7   38     -0.95      0.00
    6    7   38      1.61      0.00
  -11    8   38     -1.53      0.00
    1    8   38     -0.34      0.00
    4    8   38      0.84      0.00
  -13    9   38      1.35      0.00
  -10    9   38      5.13      0.00
    2    9   38     -0.15      0.00
  -12   10   38      1.98      0.00
   -9   10   38      1.26      0.00
    0   10   38     -5.32      0.00
  -11   11   38     -2.59      0.00
   -8   11   38     -1.47      0.00
   -5   11   38      0.87      0.00
   -2   11   38     -4.46      0.00
    1   11   38      0.08      0.00
  -10   12   38      1.44      0.00
   -7   12   38     -2.93      0.00
   -4   12   38     -5.34      0.00
   -1   12   38      1.37      0.00
   -9   13   38     -1.13      0.00
   -6   13   38     -0.32      0.00
    5    5   39     -1.30      0.00
    6    6   39      0.17      0.00
  -11    7   39     -0.75      0.00
    4    7   39      0.52      0.00
  -10    8   39     -3.01      0.00
    2    8   39     -1.44      0.00
  -12    9   39     -1.50      0.00
   -9    9   39     -1.45      0.00
    0    9   39     -0.46      0.00
    3    9   39     -1.06      0.00
  -11   10   39     -1.40      0.00
   -8   10   39     -0.47      0.00
   -5   10   39     -3.07      0.00
   -2   10   39     -1.81      0.00
    1   10   39      0.81      0.00
  -10   11   39      1.65      0.00
   -7   11   39     -2.03      0.00
   -4   11   39      1.26      0.00
   -1   11   39     -2.36      0.00
   -9   12   39     -0.33      0.00
   -6   12   39     -4.70      0.00
   -3   12   39     -2.10      0.00
   -9    5   40     -0.42      0.00
  -11    6   40     -0.02      0.00
    4    6   40      2.01      0.00
  -10    7   40     -0.05      0.00
    2    7   40     -0.80      0.00
   -9    8   40      3.23      0.00
   -3    8   40      1.67      0.00
    0    8   40     -1.13      0.00
    3    8   40      0.94      0.00
   -8    9   40      2.92      0.00
   -5    9   40      0.61      0.00
   -2    9   40     -1.53      0.00
    1    9   40     -1.89      0.00
  -10   10   40      1.39      0.00
   -7   10   40     -2.48      0.00
   -4   10   40     -2.92      0.00
   -1   10   40     -2.85      0.00
   -6   11   40     -2.33      0.00
   -3   11   40     -1.73      0.00
   -8    5   41     -0.24      0.00
    4    5   41     -1.69      0.00
  -10    6   41      0.18      0.00
   -7    6   41      1.80      0.00
    2    6   41     -1.28      0.00
   -9    7   41     -1.59      0.00
   -6    7   41     -1.74      0.00
   -3    7   41     -0.82      0.00
    0    7   41      0.21      0.00
    3    7   41      0.24      0.00
   -8    8   41     -0.96      0.00
   -5    8   41      1.94      0.00
   -2    8   41     -1.36      0.00
    1    8   41      1.67      0.00
   -7    9   41      1.50      0.00
   -4    9   41     -1.25      0.00
   -1    9   41      2.66      0.00
   -6   10   41     -3.87      0.00
   -3   10   41      2.57      0.00
    3    3   42     -0.14      0.00
   -5    4   42      1.22      0.00
   -2    4   42     -0.89      0.00
    1    4   42      2.78      0.00
    4    4   42      3.03      0.00
   -7    5   42     -2.02      0.00
   -4    5   42     -2.89      0.00
   -1    5   42      1.29      0.00
    2    5   42      2.98      0.00
   -9    6   42     -1.04      0.00
   -6    6   42     -2.00      0.00
   -3    6   42      3.45      0.00
    0    6   42      1.42      0.00
    3    6   42      0.73      0.00
   -8    7   42      0.32      0.00
   -5    7   42     -0.44      0.00
   -2    7   42      0.78      0.00
    1    7   42      0.59      0.00
   -7    8   42      1.12      0.00
   -4    8   42     -1.56      0.00
   -1    8   42      2.65      0.00
   -6    9   42     -3.69      0.00
   -3    9   42      2.19      0.00
    0    0    0      0.00      0.00
# SQUEEZE RESULTS (Version =  30715)
# Note: Data are Listed for all Voids in the P1 Unit Cell
# i.e. Centre of Gravity, Solvent Accessible Volume,
# Recovered number of Electrons in the Void and
# Details about the Squeezed Material
loop_
  _platon_squeeze_void_nr
  _platon_squeeze_void_average_x
  _platon_squeeze_void_average_y
  _platon_squeeze_void_average_z
  _platon_squeeze_void_volume
  _platon_squeeze_void_count_electrons
  _platon_squeeze_void_content
   1  0.000  0.000  0.000       464       107 ' '
   2 -0.005  0.493 -0.004      3104       833 ' '
   3  0.333  0.667  0.667       466       107 ' '
   4  0.667  0.333  0.333       466       107 ' '
# Missing Reflections Below sin(th)/lambda = 0.25
loop_
  _platon_missing_refln_index_h
  _platon_missing_refln_index_k
  _platon_missing_refln_index_l
  _platon_missing_refln_theta
   -2    2    2     6.073
_platon_squeeze_void_probe_radius                  1.20
_platon_squeeze_details
)
TITL cuobmb_a.res in R-3
CELL   18.5219   18.5219   34.8970     90.00     90.00    120.00
SPGR R-3
# Solvent Accessible Volume =    4583.5
# Electrons Found in S.A.V. =    1152.3
# Note: Atoms in Void as Cxxx and Qxxx all others
Q101 1.000 0.997 0.305 !       4.85 eA-3
C102 1.000 1.000 0.375 !       2.00 eA-3
C103 1.001 0.999 0.093 !       1.77 eA-3
C104 0.999 0.998 0.126 !       1.57 eA-3
C105 0.168 0.341 0.421 !       1.35 eA-3
C106 0.173 0.350 0.398 !       1.35 eA-3
C107 0.496 0.995 0.928 !       1.33 eA-3
C108 0.675 0.837 0.443 !       1.13 eA-3
C109 0.703 0.280 0.267 !       1.10 eA-3
C110 0.042 0.957 0.932 !       1.10 eA-3
C111 0.627 0.759 0.432 !       0.99 eA-3
C112 0.963 0.532 0.083 !       0.97 eA-3
C113 1.000 1.000 0.500 !       0.95 eA-3
C114 0.125 0.559 0.172 !       0.93 eA-3
C115 0.443 0.985 0.103 !       0.90 eA-3
C116 0.978 0.924 0.053 !       0.88 eA-3
C117 0.116 0.321 0.227 !       0.85 eA-3
Q118 0.937 0.639 0.327 !       0.84 eA-3
C119 0.317 0.657 0.492 !       0.84 eA-3
C120 0.080 0.588 0.147 !       0.79 eA-3
C121 0.702 0.795 0.463 !       0.78 eA-3
C122 0.686 0.809 0.299 !       0.78 eA-3
C123 0.201 0.904 0.460 !       0.78 eA-3
C124 0.343 0.862 0.163 !       0.77 eA-3
Q125 0.858 0.719 0.171 !       0.77 eA-3
Q126 0.948 0.296 0.330 !       0.76 eA-3
C127 0.114 0.843 0.459 !       0.76 eA-3
C128 0.233 0.885 0.390 !       0.75 eA-3
C129 1.005 0.184 0.499 !       0.75 eA-3
C130 0.464 0.299 0.830 !       0.74 eA-3
Q131 0.809 0.192 0.111 !       0.73 eA-3
C132 0.067 0.244 0.483 !       0.73 eA-3
C133 0.749 0.805 0.486 !       0.72 eA-3
Q134 0.390 0.785 0.377 !       0.72 eA-3
C135 0.154 0.938 0.491 !       0.71 eA-3
C136 0.029 0.062 0.406 !       0.71 eA-3
C137 0.579 0.075 0.862 !       0.70 eA-3
C138 0.472 0.014-0.001 !       0.70 eA-3
C139 0.160 0.015-0.001 !       0.69 eA-3
C140 0.430 0.448 0.127 !       0.69 eA-3
C141 0.487 0.034 0.029 !       0.69 eA-3
C142 0.313 0.810 0.159 !       0.69 eA-3
C143 0.648 0.489 0.819 !       0.68 eA-3
C144 0.657 0.172 0.337 !       0.67 eA-3
Q145 0.373 0.088 0.320 !       0.66 eA-3
C146 0.539 0.464 0.083 !       0.66 eA-3
C147 0.881 0.084 0.477 !       0.66 eA-3
Q148 0.028 0.548 0.038 !       0.66 eA-3
C149 0.525 0.342 0.851 !       0.66 eA-3
C150 0.718 0.533 0.328 !       0.66 eA-3
C151 0.851 0.986 0.019 !       0.66 eA-3
C152 0.923 0.137 0.000 !       0.65 eA-3
Q153 0.108 0.221 0.241 !       0.64 eA-3
Q154 0.377 0.956 0.029 !       0.64 eA-3
Q155 0.610 0.900 0.304 !       0.63 eA-3
C156 0.059 0.201 1.001 !       0.63 eA-3
C157 0.146 0.572 0.201 !       0.63 eA-3
C158 0.043 0.977 0.057 !       0.62 eA-3
Q159 0.095 0.393 0.296 !       0.61 eA-3
C160 0.440 0.624 0.202 !       0.60 eA-3
C161 0.560 0.376 0.798 !       0.60 eA-3
C162 0.217 0.049 0.009 !       0.60 eA-3
Q163 0.088 0.093 0.415 !       0.59 eA-3
C164 0.998 0.140 0.025 !       0.59 eA-3
C165 0.484 0.785 0.165 !       0.59 eA-3
C166 0.487 0.658 0.188 !       0.59 eA-3
C167 1.003 0.834 0.024 !       0.57 eA-3
Q168 0.474 0.231 0.016 !       0.57 eA-3
Q169 0.138 0.984 0.411 !       0.56 eA-3
C170 0.281 0.629 0.240 !       0.56 eA-3
Q171 0.185 0.511 0.221 !       0.56 eA-3
C172 0.685 0.409 0.906 !       0.55 eA-3
C173 0.080 0.877 0.464 !       0.55 eA-3
Q174 0.901 0.445 0.336 !       0.55 eA-3
C175 0.201 0.645 0.202 !       0.54 eA-3
C176 0.950 0.062 0.454 !       0.54 eA-3
C177 0.790 0.923 0.471 !       0.53 eA-3
Q178 0.177 0.410 0.263 !       0.53 eA-3
C179 0.854 0.985 0.492 !       0.53 eA-3
Q180 0.436 0.556 0.415 !       0.52 eA-3
C181 0.074 0.016 0.422 !       0.52 eA-3
C182 0.543 0.898 0.162 !       0.52 eA-3
Q183 0.235 0.670 0.256 !       0.50 eA-3
)
;
loop_
_exptl_crystal_face_index_h
_exptl_crystal_face_index_k
_exptl_crystal_face_index_l
_exptl_crystal_face_perp_dist
_exptl_oxdiff_crystal_face_indexfrac_h
_exptl_oxdiff_crystal_face_indexfrac_k
_exptl_oxdiff_crystal_face_indexfrac_l
_exptl_oxdiff_crystal_face_x
_exptl_oxdiff_crystal_face_y
_exptl_oxdiff_crystal_face_z
-6 -4 11 0.0459 -5.9887 -4.0191 10.9930 0.4665 -0.8474 -0.0217
-7 12 0 0.0618 -6.9959 12.0062 0.0015 0.0485 0.3086 0.9537
8 -12 1 0.0469 7.9972 -12.0077 0.9974 -0.0042 -0.2214 -0.9938
-11 9 -1 0.0557 -10.9988 9.0062 -0.9963 -0.0090 -0.2742 0.9368
7 4 -9 0.0148 6.9913 4.0160 -8.9950 -0.3781 0.9336 -0.0205
-12 7 -6 0.0433 -12.0060 7.0128 -5.9918 -0.2379 -0.5118 0.8706
-2 1 22 0.0328 -1.9726 0.9666 21.9826 0.9729 -0.1199 0.0895
-5 -4 -15 0.0148 -5.0208 -3.9790 -14.9860 -0.6787 -0.7347 -0.0078
11 -9 6 0.0503 11.0050 -9.0139 5.9922 0.2293 0.2695 -0.9468
1 0 -23 0.0115 0.9716 0.0354 -22.9815 -1.0130 0.1099 0.0079
7 3 11 0.0197 7.0157 2.9847 10.9887 0.4988 0.8376 -0.1178

_olex2_exptl_crystal_mounting_method 'in fomblin film on a micromount'
_olex2_submission_special_instructions 'No special instructions were received'
_exptl_crystal_recrystallization_method 
'Re-crystallisation from solvent: dimethylformamide'
####################################################################### 
# 
# This file contains crystal structure data downloaded from the 
# Cambridge Structural Database (CSD) hosted by the Cambridge 
# Crystallographic Data Centre (CCDC).
# 
# Full information about CCDC data access policies and citation 
# guidelines are available at http://www.ccdc.cam.ac.uk/access/V1 
# 
# Audit and citation data items may have been added by the CCDC. 
# Please retain this information to preserve the provenance of 
# this file and to allow appropriate attribution of the data. 
# 
#######################################################################

data_MFM-137_sq
_database_code_depnum_ccdc_archive 'CCDC 1857735'
_audit_update_record             
;
2018-07-23 deposited with the CCDC.
2018-10-02 downloaded from the CCDC.
;
_nottingham_internal_coll_name   CUOBMF
_nottingham_internal_coll_number 13169
_nottingham_internal_coll_client OB/MS
_nottingham_internal_coll_type   custom
_nottingham_internal_coll_frame_method 'omega scans'
_nottingham_internal_coll_frame_time '25.0000, 100.0000'
_nottingham_internal_coll_frame_width 1.0000
_nottingham_internal_coll_user   pcxob1
_nottingham_internal_coll_date   23/01/2014
_nottingham_internal_coll_location NOTTS
_nottingham_internal_NCS_number  ?
_nottingham_internal_process_date 28/01/2014
_nottingham_internal_process_user pcxob1
_nottingham_internal_solution_date 10/11/2014
_nottingham_internal_solution_user pcxob1
_nottingham_internal_refinement_date 26/1/2016
_nottingham_internal_refinement_user pcxob1/pczspa/WL/AJB
_nottingham_internal_self_archive_date 26/1/2016
_nottingham_internal_self_validation_date 26/1/2016
_nottingham_internal_self_validation_user pczwl
_nottingham_internal_validation_date ?
_nottingham_internal_validation_user ?
_nottingham_internal_archive_date ?
_refine_special_details          
;Pyrimidyl ring N11-C16, phenyl ring C21-C26 and alkyne atom C27 were found to be 
disordered over two orientations. The occupancies of these disorder components 
were refined before being fixed at 0.5 each. Geometric similarity restraints were 
applied to the bond distances round the disorderd phenyl and pyrimidyl rings (SADI). 
The disordered phenyl and pyrimidyl rings were restrained to have approximately planar 
geometries (FLAT). The disordered alkyne C-C triple bond distances were restrained to 
be the same length (SADI). Rigid bond and similarity restraints were applied to the 
anisotropic thermal displacement parameters of the disordered atoms (RIGU and SIMU). 
Several disordered solvent molecules could not be sensibly modelled, and so the 
structure was treated with PLATON SQUEEZE (P. v.d. Sluis & A.L. Spek, Acta Cryst. 
1990, A46, 194-201). A total of 1811 electrons were accounted for in the P1 cell, 
equating to 2.5 dimethylformamide molecules per asymmetric unit, these are included 
in the chemical formula and in all quantities calculated from it.,SQUEEZE
;
_vrf_CHEMW03_MFM-137_sq          
;
PROBLEM: ALERT: The ratio of given/expected molecular weight as
RESPONSE: Several disordered solvent molecules could not be sensibly
 modelled, and so the structure was treated with PLATON SQUEEZE (P. v.d.
 Sluis & A.L. Spek, Acta Cryst. 1990, A46, 194-201).
;
_audit_creation_date             2016-01-26
_audit_creation_method           
;
Olex2 1.2
(compiled 2015.09.30 svn.r3233 for OlexSys, GUI svn.r5103)
;
_shelx_SHELXL_version_number     2014/7
_chemical_name_common            ?
_chemical_name_systematic        MFM-137
_chemical_formula_moiety         'C20 H10 Cu N2 O4, 2.5(C3 H7 N O)'
_chemical_formula_sum            'C27.50 H27.50 Cu N4.50 O6.50'
_chemical_formula_weight         588.58
_chemical_melting_point          ?
_chemical_oxdiff_usercomment     
'CUOBMF #13169 in fomblin film on micromount for OB /MS'
loop_
_atom_type_symbol
_atom_type_description
_atom_type_scat_dispersion_real
_atom_type_scat_dispersion_imag
_atom_type_scat_source
C C 0.0181 0.0091 'International Tables Vol C Tables 4.2.6.8 and 6.1.1.4'
H H 0.0000 0.0000 'International Tables Vol C Tables 4.2.6.8 and 6.1.1.4'
Cu Cu -1.9646 0.5888 'International Tables Vol C Tables 4.2.6.8 and 6.1.1.4'
N N 0.0311 0.0180 'International Tables Vol C Tables 4.2.6.8 and 6.1.1.4'
O O 0.0492 0.0322 'International Tables Vol C Tables 4.2.6.8 and 6.1.1.4'

_shelx_space_group_comment       
;
The symmetry employed for this shelxl refinement is uniquely defined
by the following loop, which should always be used as a source of
symmetry information in preference to the above space-group names.
They are only intended as comments.
;
_space_group_crystal_system      trigonal
_space_group_IT_number           148
_space_group_name_H-M_alt        'R -3'
_space_group_name_Hall           '-R 3'
loop_
_space_group_symop_operation_xyz
'x, y, z'
'-y, x-y, z'
'-x+y, -x, z'
'x+2/3, y+1/3, z+1/3'
'-y+2/3, x-y+1/3, z+1/3'
'-x+y+2/3, -x+1/3, z+1/3'
'x+1/3, y+2/3, z+2/3'
'-y+1/3, x-y+2/3, z+2/3'
'-x+y+1/3, -x+2/3, z+2/3'
'-x, -y, -z'
'y, -x+y, -z'
'x-y, x, -z'
'-x+2/3, -y+1/3, -z+1/3'
'y+2/3, -x+y+1/3, -z+1/3'
'x-y+2/3, x+1/3, -z+1/3'
'-x+1/3, -y+2/3, -z+2/3'
'y+1/3, -x+y+2/3, -z+2/3'
'x-y+1/3, x+2/3, -z+2/3'

_cell_length_a                   18.1817(4)
_cell_length_b                   18.1817(4)
_cell_length_c                   49.5775(17)
_cell_angle_alpha                90
_cell_angle_beta                 90
_cell_angle_gamma                120
_cell_volume                     14193.4(7)
_cell_formula_units_Z            18
_cell_measurement_reflns_used    9747
_cell_measurement_temperature    120(2)
_cell_measurement_theta_max      74.4270
_cell_measurement_theta_min      3.3250
_shelx_estimated_absorpt_T_max   ?
_shelx_estimated_absorpt_T_min   ?
_exptl_absorpt_coefficient_mu    1.359
_exptl_absorpt_correction_T_max  0.999
_exptl_absorpt_correction_T_min  0.982
_exptl_absorpt_correction_type   gaussian
_exptl_absorpt_process_details   
;
CrysAlisPro, Agilent Technologies,
Version 1.171.37.31 (release 14-01-2014 CrysAlis171 .NET)
(compiled Jan 14 2014,18:38:05)
Numerical absorption correction based on gaussian integration over
			a multifaceted crystal model
Empirical absorption correction using spherical harmonics,
 implemented in SCALE3 ABSPACK scaling algorithm.
;
_exptl_absorpt_special_details   ?
_exptl_crystal_colour            green
_exptl_crystal_colour_primary    green
_exptl_crystal_density_diffrn    1.239
_exptl_crystal_density_meas      ?
_exptl_crystal_density_method    ?
_exptl_crystal_description       plate
_exptl_crystal_F_000             5490
_exptl_crystal_size_max          0.3693
_exptl_crystal_size_mid          0.3151
_exptl_crystal_size_min          0.0158
_exptl_transmission_factor_max   ?
_exptl_transmission_factor_min   ?
_diffrn_reflns_av_R_equivalents  0.0514
_diffrn_reflns_av_unetI/netI     0.0383
_diffrn_reflns_Laue_measured_fraction_full 0.995
_diffrn_reflns_Laue_measured_fraction_max 0.970
_diffrn_reflns_limit_h_max       22
_diffrn_reflns_limit_h_min       -22
_diffrn_reflns_limit_k_max       18
_diffrn_reflns_limit_k_min       -21
_diffrn_reflns_limit_l_max       60
_diffrn_reflns_limit_l_min       -61
_diffrn_reflns_number            22635
_diffrn_reflns_point_group_measured_fraction_full 0.995
_diffrn_reflns_point_group_measured_fraction_max 0.970
_diffrn_reflns_theta_full        67.684
_diffrn_reflns_theta_max         74.469
_diffrn_reflns_theta_min         2.674
_diffrn_ambient_environment      N~2~
_diffrn_ambient_temperature      120(2)
_diffrn_detector                 'CCD area detector'
_diffrn_detector_area_resol_mean 10.6296
_diffrn_detector_type            'Agilent Diffraction Atlas detector'
_diffrn_measured_fraction_theta_full 0.995
_diffrn_measured_fraction_theta_max 0.970
_diffrn_measurement_details      
;
#__ type_ start__ end____ width___ exp.time_
  1 omega   29.00   92.00   1.0000   25.0000
omega____ theta____ kappa____ phi______ frames
    -       41.4304   38.0000  -90.0000 63

#__ type_ start__ end____ width___ exp.time_
  2 omega   11.00   72.00   1.0000   25.0000
omega____ theta____ kappa____ phi______ frames
    -       41.4304  -99.0000  150.0000 61

#__ type_ start__ end____ width___ exp.time_
  3 omega   38.00   91.00   1.0000  100.0000
omega____ theta____ kappa____ phi______ frames
    -      105.3295  -30.0000  -60.0000 53

#__ type_ start__ end____ width___ exp.time_
  4 omega   33.00  108.00   1.0000  100.0000
omega____ theta____ kappa____ phi______ frames
    -      105.3295  -94.0000   90.0000 75

#__ type_ start__ end____ width___ exp.time_
  5 omega   55.00   84.00   1.0000  100.0000
omega____ theta____ kappa____ phi______ frames
    -      105.3295  -30.0000   90.0000 29

#__ type_ start__ end____ width___ exp.time_
  6 omega   85.00  133.00   1.0000  100.0000
omega____ theta____ kappa____ phi______ frames
    -      105.3295   38.0000   75.0000 48

#__ type_ start__ end____ width___ exp.time_
  7 omega  128.00  173.00   1.0000  100.0000
omega____ theta____ kappa____ phi______ frames
    -      105.3295   45.0000  120.0000 45

#__ type_ start__ end____ width___ exp.time_
  8 omega   11.00  113.00   1.0000   25.0000
omega____ theta____ kappa____ phi______ frames
    -       41.4304   77.0000  120.0000 102

#__ type_ start__ end____ width___ exp.time_
  9 omega   16.00  110.00   1.0000   25.0000
omega____ theta____ kappa____ phi______ frames
    -       41.4304   57.0000    0.0000 94

#__ type_ start__ end____ width___ exp.time_
 10 omega   26.00  109.00   1.0000  100.0000
omega____ theta____ kappa____ phi______ frames
    -      105.3295  -94.0000  -90.0000 83

#__ type_ start__ end____ width___ exp.time_
 11 omega   83.00  110.00   1.0000  100.0000
omega____ theta____ kappa____ phi______ frames
    -      105.3295   45.0000    0.0000 27

#__ type_ start__ end____ width___ exp.time_
 12 omega   84.00  178.00   1.0000  100.0000
omega____ theta____ kappa____ phi______ frames
    -      105.3295   30.0000  -90.0000 94
;
_diffrn_measurement_device       '\k-geometry diffractometer'
_diffrn_measurement_device_type  'GV1000, Atlas'
_diffrn_measurement_method       '\w scans'
_diffrn_orient_matrix_UB_11      -0.0730363000
_diffrn_orient_matrix_UB_12      0.0182897000
_diffrn_orient_matrix_UB_13      -0.0048790000
_diffrn_orient_matrix_UB_21      0.0148109000
_diffrn_orient_matrix_UB_22      0.0020367000
_diffrn_orient_matrix_UB_23      -0.0306523000
_diffrn_orient_matrix_UB_31      -0.0633460000
_diffrn_orient_matrix_UB_32      -0.0960815000
_diffrn_orient_matrix_UB_33      -0.0015961000
_diffrn_radiation_collimation    'focusing mirrors'
_diffrn_radiation_monochromator  mirror
_diffrn_radiation_probe          x-ray
_diffrn_radiation_type           CuK\a
_diffrn_radiation_wavelength     1.54184
_diffrn_source                   'microfocus sealed tube'
_diffrn_source_target            Cu
_diffrn_source_type              'Agilent Diffraction microfocus tube'
_reflns_Friedel_coverage         0.000
_reflns_Friedel_fraction_full    .
_reflns_Friedel_fraction_max     .
_reflns_number_gt                5274
_reflns_number_total             6283
_reflns_odcompleteness_completeness 99.77
_reflns_odcompleteness_iscentric 1
_reflns_odcompleteness_theta     66.97
_reflns_special_details          
;
 Reflections were merged by SHELXL according to the crystal
 class for the calculation of statistics and refinement.
 
 Structure factors included contributions from the .fab file.
 
 _reflns_Friedel_fraction is defined as the number of unique
 Friedel pairs measured divided by the number that would be
 possible theoretically, ignoring centric projections and
 systematic absences.
;
_reflns_threshold_expression     'I > 2\s(I)'
_computing_cell_refinement       
;
CrysAlisPro, Agilent Technologies,
Version 1.171.37.31 (release 14-01-2014 CrysAlis171 .NET)
(compiled Jan 14 2014,18:38:05)
;
_computing_data_collection       
;
CrysAlisPro, Agilent Technologies,
Version 1.171.37.31 (release 14-01-2014 CrysAlis171 .NET)
(compiled Jan 14 2014,18:38:05)
;
_computing_data_reduction        
;
CrysAlisPro, Agilent Technologies,
Version 1.171.37.31 (release 14-01-2014 CrysAlis171 .NET)
(compiled Jan 14 2014,18:38:05)
;
_computing_molecular_graphics    'Olex2 (Dolomanov et al., 2009)'
_computing_publication_material  'Olex2 (Dolomanov et al., 2009)'
_computing_structure_refinement  'ShelXL (Sheldrick, 2015)'
_computing_structure_solution    'olex2.solve (Bourhis et al., 2015)'
_refine_diff_density_max         0.723
_refine_diff_density_min         -0.393
_refine_diff_density_rms         0.077
_refine_ls_extinction_coef       .
_refine_ls_extinction_method     none
_refine_ls_goodness_of_fit_ref   1.041
_refine_ls_hydrogen_treatment    constr
_refine_ls_matrix_type           full
_refine_ls_number_parameters     355
_refine_ls_number_reflns         6283
_refine_ls_number_restraints     295
_refine_ls_R_factor_all          0.0589
_refine_ls_R_factor_gt           0.0522
_refine_ls_restrained_S_all      1.041
_refine_ls_shift/su_max          0.001
_refine_ls_shift/su_mean         0.000
_refine_ls_structure_factor_coef Fsqd
_refine_ls_weighting_details     
'w=1/[\s^2^(Fo^2^)+(0.1159P)^2^] where P=(Fo^2^+2Fc^2^)/3'
_refine_ls_weighting_scheme      calc
_refine_ls_wR_factor_gt          0.1574
_refine_ls_wR_factor_ref         0.1650
_olex2_refinement_description    
;
1. Fixed Uiso
 At 1.2 times of:
  All C(H) groups
2. Restrained distances
 C21A-C22A \\sim C26A-C21A \\sim C15A-C21A \\sim C16A-C15A \\sim C14A-C15A
 with sigma of 0.02
 C14-C15 \\sim C16-C15 \\sim C15-C21 \\sim C21-C22 \\sim C26-C21
 with sigma of 0.02
 C23-C24 \\sim C23A-C24A \\sim C25-C24 \\sim C25A-C24A
 with sigma of 0.02
 C22-C23 \\sim C22A-C23A \\sim C25-C26 \\sim C25A-C26A
 with sigma of 0.02
 C21-C22 \\sim C21A-C22A \\sim C26-C21 \\sim C26A-C21A
 with sigma of 0.02
 C15-C21 \\sim C15A-C21A
 with sigma of 0.02
 C14-C15 \\sim C16-C15 \\sim C16A-C15A \\sim C14A-C15A
 with sigma of 0.02
 N13-C14 \\sim N11-C16 \\sim N11A-C16A \\sim N13A-C14A
 with sigma of 0.02
 N13-C12 \\sim N11-C12 \\sim N11A-C12A \\sim N13A-C12A
 with sigma of 0.02
 C23A-C24A \\sim C24A-C27A \\sim C25A-C24A \\sim C28-C31
 with sigma of 0.02
 C23-C24 \\sim C25-C24 \\sim C24-C27 \\sim C28-C31
 with sigma of 0.02
 C28-C27 \\sim C28-C27A
 with sigma of 0.02
 C24-C27 \\sim C24A-C27A
 with sigma of 0.02
3. Restrained planarity
 C16A, C15A, C14A, C12A, N11A, N13A, C21A
 with sigma of 0.1
 C14, C15, N11, C12, N13, C16, C21
 with sigma of 0.1
 C28, C25A, C26A, C21A, C22A, C23A, C24A, C27A
 with sigma of 0.1
 C28, C27, C21, C26, C25, C24, C23, C22
 with sigma of 0.1
4. Uiso/Uaniso restraints and constraints
Uanis(C27A) = Uanis(C27)
5. Rigid body (RIGU) restrains
 C27, C21, C26, C25, C24, C23, C22, C25A, C26A, C21A, C22A, C23A, C14, C15,
 C16A, N11, C12, N13, C15A, C14A, C12A, N11A, N13A, C16, C24A, C27A
 with sigma for 1-2 distances of 0.004 and sigma for 1-3 distances of 0.004
6. Others
 Fixed Sof: C27(0.5) C24(0.5) C23(0.5) H23(0.5) C22(0.5) H22(0.5) C21(0.5)
 C26(0.5) H26(0.5) C25(0.5) H25(0.5) C15(0.5) C14(0.5) H14(0.5) N13(0.5)
 C12(0.5) H12(0.5) N11(0.5) C16(0.5) H16(0.5) C27A(0.5) C24A(0.5) C23A(0.5)
 H23A(0.5) C22A(0.5) H22A(0.5) C21A(0.5) C26A(0.5) H26A(0.5) C25A(0.5)
 H25A(0.5) C15A(0.5) C14A(0.5) H14A(0.5) N13A(0.5) C12A(0.5) H12A(0.5)
 N11A(0.5) C16A(0.5) H16A(0.5)
7.a Aromatic/amide H refined with riding coordinates:
 C34(H34), C32(H32), C36(H36), C23(H23), C22(H22), C26(H26), C25(H25),
 C14(H14), C12(H12), C16(H16), C23A(H23A), C22A(H22A), C26A(H26A), C25A(H25A),
 C14A(H14A), C12A(H12A), C16A(H16A)
;
_atom_sites_solution_hydrogens   geom
_atom_sites_solution_primary     direct
_atom_sites_solution_secondary   difmap
loop_
_atom_site_label
_atom_site_type_symbol
_atom_site_fract_x
_atom_site_fract_y
_atom_site_fract_z
_atom_site_U_iso_or_equiv
_atom_site_adp_type
_atom_site_occupancy
_atom_site_site_symmetry_order
_atom_site_calc_flag
_atom_site_refinement_flags_posn
_atom_site_refinement_flags_adp
_atom_site_refinement_flags_occupancy
_atom_site_disorder_assembly
_atom_site_disorder_group
Cu1 Cu 0.38550(2) 0.19274(2) 0.64567(2) 0.03628(14) Uani 1 1 d . . . . .
O42 O 0.44204(10) 0.29648(11) 0.66716(3) 0.0514(4) Uani 1 1 d . . . . .
O43 O 0.35593(10) 0.25358(12) 0.70309(3) 0.0545(4) Uani 1 1 d . . . . .
O52 O 0.70335(11) 0.55776(10) 0.66709(3) 0.0516(4) Uani 1 1 d . . . . .
O53 O 0.74638(11) 0.64409(11) 0.70309(3) 0.0540(4) Uani 1 1 d . . . . .
C41 C 0.42040(14) 0.30722(15) 0.69039(4) 0.0454(5) Uani 1 1 d . . . . .
C51 C 0.69282(15) 0.57943(14) 0.69034(4) 0.0463(5) Uani 1 1 d . . . . .
C35 C 0.47746(16) 0.38985(16) 0.70356(4) 0.0504(5) Uani 1 1 d . . . . .
C34 C 0.55273(15) 0.44712(15) 0.69099(4) 0.0471(5) Uani 1 1 d . . . . .
H34 H 0.5654 0.4346 0.6736 0.056 Uiso 1 1 calc R . . . .
C33 C 0.61004(16) 0.52279(16) 0.70363(5) 0.0513(5) Uani 1 1 d . . . . .
C32 C 0.59113(19) 0.54170(18) 0.72901(5) 0.0634(7) Uani 1 1 d . . . . .
H32 H 0.6301 0.5933 0.7377 0.076 Uiso 1 1 calc R . . . .
C31 C 0.5148(2) 0.4849(2) 0.74176(6) 0.0702(8) Uani 1 1 d D . . . .
C36 C 0.45810(18) 0.40888(19) 0.72898(5) 0.0633(7) Uani 1 1 d . . . . .
H36 H 0.4063 0.3700 0.7376 0.076 Uiso 1 1 calc R . . . .
C28 C 0.4966(2) 0.5032(2) 0.76829(6) 0.0804(10) Uani 1 1 d D . . . .
C27 C 0.4748(17) 0.5081(13) 0.79035(19) 0.087(3) Uani 0.5 1 d D U P A 1
C24 C 0.4521(6) 0.5208(6) 0.81724(17) 0.073(2) Uani 0.5 1 d D U P A 1
C23 C 0.3695(5) 0.4673(5) 0.82632(12) 0.0750(18) Uani 0.5 1 d D U P A 1
H23 H 0.3279 0.4264 0.8146 0.090 Uiso 0.5 1 calc R . P A 1
C22 C 0.3485(4) 0.4745(4) 0.85269(11) 0.0702(16) Uani 0.5 1 d D U P A 1
H22 H 0.2924 0.4376 0.8590 0.084 Uiso 0.5 1 calc R . P A 1
C21 C 0.4087(4) 0.5353(4) 0.87032(11) 0.0539(12) Uani 0.5 1 d D U P A 1
C26 C 0.4912(4) 0.5865(5) 0.86121(13) 0.0707(19) Uani 0.5 1 d D U P A 1
H26 H 0.5332 0.6259 0.8732 0.085 Uiso 0.5 1 calc R . P A 1
C25 C 0.5135(5) 0.5809(6) 0.83447(14) 0.087(2) Uani 0.5 1 d D U P A 1
H25 H 0.5696 0.6176 0.8282 0.104 Uiso 0.5 1 calc R . P A 1
C15 C 0.3866(3) 0.5408(3) 0.89804(8) 0.0457(9) Uani 0.5 1 d D U P A 1
C14 C 0.3104(3) 0.5399(3) 0.90438(9) 0.0521(11) Uani 0.5 1 d D U P A 1
H14 H 0.2738 0.5357 0.8900 0.062 Uiso 0.5 1 calc R . P A 1
N13 N 0.2874(4) 0.5447(5) 0.92960(11) 0.0523(14) Uani 0.5 1 d D U P A 1
C12 C 0.3415(3) 0.5525(3) 0.94877(8) 0.0458(9) Uani 0.5 1 d D U P A 1
H12 H 0.3271 0.5588 0.9667 0.055 Uiso 0.5 1 calc R . P A 1
N11 N 0.4148(3) 0.5525(3) 0.94541(10) 0.0360(10) Uani 0.5 1 d D U P A 1
C16 C 0.4359(9) 0.5470(9) 0.92011(18) 0.043(2) Uani 0.5 1 d D U P A 1
H16 H 0.4876 0.5472 0.9170 0.052 Uiso 0.5 1 calc R . P A 1
C27A C 0.4915(17) 0.5256(14) 0.7903(2) 0.087(3) Uani 0.5 1 d D U P A 2
C24A C 0.4817(6) 0.5483(6) 0.81759(19) 0.079(3) Uani 0.5 1 d D U P A 2
C23A C 0.4212(6) 0.4869(5) 0.83471(14) 0.086(2) Uani 0.5 1 d D U P A 2
H23A H 0.3857 0.4307 0.8283 0.103 Uiso 0.5 1 calc R . P A 2
C22A C 0.4127(4) 0.5081(4) 0.86120(13) 0.0666(17) Uani 0.5 1 d D U P A 2
H22A H 0.3720 0.4662 0.8730 0.080 Uiso 0.5 1 calc R . P A 2
C21A C 0.4645(4) 0.5912(4) 0.87019(10) 0.0534(13) Uani 0.5 1 d D U P A 2
C26A C 0.5239(4) 0.6522(4) 0.85244(10) 0.0686(15) Uani 0.5 1 d D U P A 2
H26A H 0.5583 0.7089 0.8586 0.082 Uiso 0.5 1 calc R . P A 2
C25A C 0.5340(4) 0.6321(5) 0.82616(12) 0.0780(19) Uani 0.5 1 d D U P A 2
H25A H 0.5749 0.6738 0.8144 0.094 Uiso 0.5 1 calc R . P A 2
C15A C 0.4596(3) 0.6141(3) 0.89820(8) 0.0454(9) Uani 0.5 1 d D U P A 2
C14A C 0.4618(3) 0.6902(3) 0.90449(9) 0.0518(11) Uani 0.5 1 d D U P A 2
H14A H 0.4678 0.7275 0.8902 0.062 Uiso 0.5 1 calc R . P A 2
N13A N 0.4558(5) 0.7127(4) 0.92951(11) 0.0532(14) Uani 0.5 1 d D U P A 2
C12A C 0.4483(3) 0.6586(3) 0.94871(8) 0.0473(10) Uani 0.5 1 d D U P A 2
H12A H 0.4428 0.6733 0.9667 0.057 Uiso 0.5 1 calc R . P A 2
N11A N 0.4477(3) 0.5853(3) 0.94529(10) 0.0351(9) Uani 0.5 1 d D U P A 2
C16A C 0.4526(8) 0.5636(9) 0.92000(18) 0.042(2) Uani 0.5 1 d D U P A 2
H16A H 0.4513 0.5114 0.9168 0.050 Uiso 0.5 1 calc R . P A 2

loop_
_atom_site_aniso_label
_atom_site_aniso_U_11
_atom_site_aniso_U_22
_atom_site_aniso_U_33
_atom_site_aniso_U_23
_atom_site_aniso_U_13
_atom_site_aniso_U_12
Cu1 0.03106(18) 0.0487(2) 0.02321(19) 0.00195(10) 0.00356(9) 0.01552(13)
O42 0.0486(8) 0.0554(9) 0.0335(7) -0.0084(7) 0.0071(6) 0.0134(7)
O43 0.0454(8) 0.0617(10) 0.0368(7) -0.0073(7) 0.0095(7) 0.0120(7)
O52 0.0560(9) 0.0484(8) 0.0329(7) -0.0092(6) 0.0079(7) 0.0130(7)
O53 0.0601(10) 0.0472(8) 0.0364(7) -0.0093(7) 0.0076(7) 0.0131(7)
C41 0.0422(11) 0.0509(12) 0.0339(9) -0.0032(9) 0.0013(8) 0.0162(9)
C51 0.0525(12) 0.0426(11) 0.0333(10) -0.0017(8) 0.0047(9) 0.0161(9)
C35 0.0505(12) 0.0571(13) 0.0341(10) -0.0082(10) 0.0061(9) 0.0199(11)
C34 0.0511(12) 0.0512(12) 0.0311(9) -0.0057(9) 0.0046(9) 0.0198(10)
C33 0.0559(13) 0.0500(12) 0.0357(10) -0.0069(9) 0.0072(9) 0.0173(10)
C32 0.0670(16) 0.0596(15) 0.0409(12) -0.0141(11) 0.0092(11) 0.0147(12)
C31 0.0736(18) 0.0769(18) 0.0400(13) -0.0152(12) 0.0133(12) 0.0225(15)
C36 0.0578(14) 0.0695(16) 0.0391(11) -0.0103(11) 0.0140(11) 0.0141(12)
C28 0.083(2) 0.080(2) 0.0472(15) -0.0178(14) 0.0185(14) 0.0170(17)
C27 0.086(9) 0.083(8) 0.0474(17) -0.018(2) 0.018(2) 0.009(8)
C24 0.083(5) 0.078(5) 0.039(3) -0.016(3) 0.007(3) 0.026(4)
C23 0.084(4) 0.084(4) 0.040(3) -0.014(3) 0.004(3) 0.029(3)
C22 0.069(3) 0.084(4) 0.039(2) -0.016(2) -0.001(2) 0.024(3)
C21 0.063(3) 0.058(3) 0.034(2) -0.011(2) -0.002(2) 0.026(3)
C26 0.065(4) 0.079(4) 0.043(3) -0.012(3) 0.005(2) 0.017(3)
C25 0.082(4) 0.095(5) 0.049(3) -0.028(4) 0.016(3) 0.017(4)
C15 0.052(2) 0.056(2) 0.0315(18) -0.0034(17) 0.0017(16) 0.028(2)
C14 0.056(2) 0.077(3) 0.0326(18) -0.0023(19) -0.0083(17) 0.040(2)
N13 0.055(3) 0.075(3) 0.039(2) 0.0013(19) 0.000(2) 0.041(3)
C12 0.062(2) 0.061(3) 0.0274(16) 0.0033(17) 0.0027(17) 0.040(2)
N11 0.042(3) 0.043(3) 0.0270(16) 0.002(2) -0.0016(19) 0.025(2)
C16 0.049(4) 0.053(6) 0.035(3) 0.000(2) 0.002(2) 0.031(4)
C27A 0.086(9) 0.083(8) 0.0474(17) -0.018(2) 0.018(2) 0.009(8)
C24A 0.073(5) 0.095(6) 0.045(4) -0.013(3) 0.015(3) 0.023(4)
C23A 0.087(5) 0.084(4) 0.054(3) -0.020(3) 0.020(3) 0.018(4)
C22A 0.067(4) 0.065(3) 0.046(3) -0.009(3) 0.008(3) 0.017(3)
C21A 0.062(3) 0.064(3) 0.031(2) 0.002(2) 0.007(2) 0.029(3)
C26A 0.081(4) 0.068(3) 0.042(2) 0.001(2) 0.016(2) 0.025(3)
C25A 0.084(4) 0.084(4) 0.041(3) -0.001(3) 0.020(3) 0.023(3)
C15A 0.049(2) 0.056(2) 0.0309(17) -0.0015(17) 0.0014(16) 0.027(2)
C14A 0.072(3) 0.055(2) 0.0333(18) 0.0069(17) -0.0002(19) 0.036(2)
N13A 0.076(3) 0.057(4) 0.038(2) -0.001(2) -0.0026(19) 0.043(3)
C12A 0.066(3) 0.067(3) 0.0259(16) -0.0022(17) -0.0055(17) 0.046(2)
N11A 0.038(2) 0.045(3) 0.0286(16) 0.0033(19) -0.0029(19) 0.026(2)
C16A 0.051(5) 0.047(4) 0.032(3) -0.002(2) -0.002(2) 0.028(4)

_geom_special_details            
;
 All esds (except the esd in the dihedral angle between two l.s. planes)
 are estimated using the full covariance matrix.  The cell esds are taken
 into account individually in the estimation of esds in distances, angles
 and torsion angles; correlations between esds in cell parameters are only
 used when they are defined by crystal symmetry.  An approximate (isotropic)
 treatment of cell esds is used for estimating esds involving l.s. planes.
;
loop_
_geom_bond_atom_site_label_1
_geom_bond_atom_site_label_2
_geom_bond_distance
_geom_bond_site_symmetry_2
_geom_bond_publ_flag
Cu1 Cu1 2.6521(5) 13_556 ?
Cu1 O42 1.9522(16) . ?
Cu1 O43 1.9646(17) 13_556 ?
Cu1 O52 1.9523(16) 2_655 ?
Cu1 O53 1.9655(17) 14_456 ?
Cu1 N11 2.163(5) 9_554 ?
Cu1 N11A 2.167(5) 9_554 ?
O42 C41 1.263(3) . ?
O43 Cu1 1.9646(17) 13_556 ?
O43 C41 1.256(3) . ?
O52 Cu1 1.9524(16) 3_665 ?
O52 C51 1.263(3) . ?
O53 Cu1 1.9653(17) 15_556 ?
O53 C51 1.259(3) . ?
C41 C35 1.484(3) . ?
C51 C33 1.487(3) . ?
C35 C34 1.386(3) . ?
C35 C36 1.398(3) . ?
C34 H34 0.9500 . ?
C34 C33 1.392(3) . ?
C33 C32 1.392(3) . ?
C32 H32 0.9500 . ?
C32 C31 1.399(4) . ?
C31 C36 1.397(4) . ?
C31 C28 1.435(4) . ?
C36 H36 0.9500 . ?
C28 C27 1.182(10) . ?
C28 C27A 1.185(10) . ?
C27 C24 1.447(9) . ?
C24 C23 1.395(9) . ?
C24 C25 1.397(9) . ?
C23 H23 0.9500 . ?
C23 C22 1.386(7) . ?
C22 H22 0.9500 . ?
C22 C21 1.405(7) . ?
C21 C26 1.388(8) . ?
C21 C15 1.449(6) . ?
C26 H26 0.9500 . ?
C26 C25 1.405(8) . ?
C25 H25 0.9500 . ?
C15 C14 1.414(6) . ?
C15 C16 1.383(11) . ?
C14 H14 0.9500 . ?
C14 N13 1.335(7) . ?
N13 C12 1.323(7) . ?
C12 H12 0.9500 . ?
C12 N11 1.343(6) . ?
N11 Cu1 2.163(5) 5 ?
N11 C16 1.330(10) . ?
C16 H16 0.9500 . ?
C27A C24A 1.451(9) . ?
C24A C23A 1.396(9) . ?
C24A C25A 1.400(10) . ?
C23A H23A 0.9500 . ?
C23A C22A 1.399(8) . ?
C22A H22A 0.9500 . ?
C22A C21A 1.396(8) . ?
C21A C26A 1.404(7) . ?
C21A C15A 1.465(6) . ?
C26A H26A 0.9500 . ?
C26A C25A 1.390(7) . ?
C25A H25A 0.9500 . ?
C15A C14A 1.399(6) . ?
C15A C16A 1.383(11) . ?
C14A H14A 0.9500 . ?
C14A N13A 1.328(7) . ?
N13A C12A 1.326(7) . ?
C12A H12A 0.9500 . ?
C12A N11A 1.337(6) . ?
N11A Cu1 2.167(5) 5 ?
N11A C16A 1.331(10) . ?
C16A H16A 0.9500 . ?

loop_
_geom_angle_atom_site_label_1
_geom_angle_atom_site_label_2
_geom_angle_atom_site_label_3
_geom_angle
_geom_angle_site_symmetry_1
_geom_angle_site_symmetry_3
_geom_angle_publ_flag
O42 Cu1 Cu1 81.59(5) . 13_556 ?
O42 Cu1 O43 167.82(6) . 13_556 ?
O42 Cu1 O53 89.62(8) . 14_456 ?
O42 Cu1 N11 92.28(14) . 9_554 ?
O42 Cu1 N11A 103.62(14) . 9_554 ?
O43 Cu1 Cu1 86.25(5) 13_556 13_556 ?
O43 Cu1 O53 88.83(9) 13_556 14_456 ?
O43 Cu1 N11 99.76(14) 13_556 9_554 ?
O43 Cu1 N11A 88.55(14) 13_556 9_554 ?
O52 Cu1 Cu1 81.75(5) 2_655 13_556 ?
O52 Cu1 O42 89.36(8) 2_655 . ?
O52 Cu1 O43 89.65(8) 2_655 13_556 ?
O52 Cu1 O53 167.97(6) 2_655 14_456 ?
O52 Cu1 N11 103.33(14) 2_655 9_554 ?
O52 Cu1 N11A 92.17(14) 2_655 9_554 ?
O53 Cu1 Cu1 86.24(5) 14_456 13_556 ?
O53 Cu1 N11 88.69(14) 14_456 9_554 ?
O53 Cu1 N11A 99.72(14) 14_456 9_554 ?
N11 Cu1 Cu1 172.07(13) 9_554 13_556 ?
N11A Cu1 Cu1 172.02(13) 9_554 13_556 ?
C41 O42 Cu1 126.35(15) . . ?
C41 O43 Cu1 120.38(14) . 13_556 ?
C51 O52 Cu1 126.09(15) . 3_665 ?
C51 O53 Cu1 120.23(14) . 15_556 ?
O42 C41 C35 116.3(2) . . ?
O43 C41 O42 125.4(2) . . ?
O43 C41 C35 118.30(19) . . ?
O52 C51 C33 116.6(2) . . ?
O53 C51 O52 125.6(2) . . ?
O53 C51 C33 117.82(19) . . ?
C34 C35 C41 119.40(19) . . ?
C34 C35 C36 119.7(2) . . ?
C36 C35 C41 120.8(2) . . ?
C35 C34 H34 119.7 . . ?
C35 C34 C33 120.7(2) . . ?
C33 C34 H34 119.7 . . ?
C34 C33 C51 118.9(2) . . ?
C34 C33 C32 119.7(2) . . ?
C32 C33 C51 121.3(2) . . ?
C33 C32 H32 119.9 . . ?
C33 C32 C31 120.2(2) . . ?
C31 C32 H32 119.9 . . ?
C32 C31 C28 120.1(3) . . ?
C36 C31 C32 119.6(2) . . ?
C36 C31 C28 120.2(3) . . ?
C35 C36 H36 120.0 . . ?
C31 C36 C35 120.1(2) . . ?
C31 C36 H36 120.0 . . ?
C27 C28 C31 172.1(12) . . ?
C27A C28 C31 172.2(14) . . ?
C28 C27 C24 176(2) . . ?
C23 C24 C27 118.7(13) . . ?
C23 C24 C25 120.6(7) . . ?
C25 C24 C27 120.6(13) . . ?
C24 C23 H23 120.3 . . ?
C22 C23 C24 119.4(7) . . ?
C22 C23 H23 120.3 . . ?
C23 C22 H22 119.4 . . ?
C23 C22 C21 121.2(6) . . ?
C21 C22 H22 119.4 . . ?
C22 C21 C15 120.7(5) . . ?
C26 C21 C22 118.8(5) . . ?
C26 C21 C15 120.4(5) . . ?
C21 C26 H26 119.6 . . ?
C21 C26 C25 120.8(6) . . ?
C25 C26 H26 119.6 . . ?
C24 C25 C26 119.2(7) . . ?
C24 C25 H25 120.4 . . ?
C26 C25 H25 120.4 . . ?
C14 C15 C21 120.9(4) . . ?
C16 C15 C21 124.4(7) . . ?
C16 C15 C14 114.6(7) . . ?
C15 C14 H14 118.5 . . ?
N13 C14 C15 123.0(4) . . ?
N13 C14 H14 118.5 . . ?
C12 N13 C14 116.1(5) . . ?
N13 C12 H12 116.7 . . ?
N13 C12 N11 126.5(4) . . ?
N11 C12 H12 116.7 . . ?
C12 N11 Cu1 120.5(3) . 5 ?
C16 N11 Cu1 121.0(6) . 5 ?
C16 N11 C12 116.1(7) . . ?
C15 C16 H16 118.2 . . ?
N11 C16 C15 123.6(11) . . ?
N11 C16 H16 118.2 . . ?
C28 C27A C24A 177(2) . . ?
C23A C24A C27A 120.0(12) . . ?
C23A C24A C25A 121.3(7) . . ?
C25A C24A C27A 118.7(12) . . ?
C24A C23A H23A 119.9 . . ?
C24A C23A C22A 120.2(7) . . ?
C22A C23A H23A 119.9 . . ?
C23A C22A H22A 120.3 . . ?
C21A C22A C23A 119.3(6) . . ?
C21A C22A H22A 120.3 . . ?
C22A C21A C26A 119.4(5) . . ?
C22A C21A C15A 120.4(6) . . ?
C26A C21A C15A 120.1(5) . . ?
C21A C26A H26A 119.0 . . ?
C25A C26A C21A 122.0(6) . . ?
C25A C26A H26A 119.0 . . ?
C24A C25A H25A 121.2 . . ?
C26A C25A C24A 117.7(7) . . ?
C26A C25A H25A 121.2 . . ?
C14A C15A C21A 121.1(4) . . ?
C16A C15A C21A 123.4(7) . . ?
C16A C15A C14A 115.5(7) . . ?
C15A C14A H14A 118.4 . . ?
N13A C14A C15A 123.2(4) . . ?
N13A C14A H14A 118.4 . . ?
C12A N13A C14A 115.8(5) . . ?
N13A C12A H12A 116.7 . . ?
N13A C12A N11A 126.5(5) . . ?
N11A C12A H12A 116.7 . . ?
C12A N11A Cu1 120.2(4) . 5 ?
C16A N11A Cu1 121.0(6) . 5 ?
C16A N11A C12A 116.5(8) . . ?
C15A C16A H16A 118.8 . . ?
N11A C16A C15A 122.5(12) . . ?
N11A C16A H16A 118.8 . . ?

loop_
_geom_torsion_atom_site_label_1
_geom_torsion_atom_site_label_2
_geom_torsion_atom_site_label_3
_geom_torsion_atom_site_label_4
_geom_torsion
_geom_torsion_site_symmetry_1
_geom_torsion_site_symmetry_2
_geom_torsion_site_symmetry_3
_geom_torsion_site_symmetry_4
_geom_torsion_publ_flag
Cu1 O42 C41 O43 -3.5(4) . . . . ?
Cu1 O42 C41 C35 175.40(16) . . . . ?
Cu1 O43 C41 O42 2.3(4) 13_556 . . . ?
Cu1 O43 C41 C35 -176.62(17) 13_556 . . . ?
Cu1 O52 C51 O53 3.9(4) 3_665 . . . ?
Cu1 O52 C51 C33 -175.62(17) 3_665 . . . ?
Cu1 O53 C51 O52 -2.7(4) 15_556 . . . ?
Cu1 O53 C51 C33 176.85(18) 15_556 . . . ?
Cu1 N11 C16 C15 162.3(8) 5 . . . ?
Cu1 N11A C16A C15A -161.8(7) 5 . . . ?
O42 C41 C35 C34 -4.6(4) . . . . ?
O42 C41 C35 C36 178.4(3) . . . . ?
O43 C41 C35 C34 174.4(2) . . . . ?
O43 C41 C35 C36 -2.6(4) . . . . ?
O52 C51 C33 C34 5.1(4) . . . . ?
O52 C51 C33 C32 -178.6(3) . . . . ?
O53 C51 C33 C34 -174.4(2) . . . . ?
O53 C51 C33 C32 1.8(4) . . . . ?
C41 C35 C34 C33 -175.9(2) . . . . ?
C41 C35 C36 C31 176.4(3) . . . . ?
C51 C33 C32 C31 -176.3(3) . . . . ?
C35 C34 C33 C51 175.5(2) . . . . ?
C35 C34 C33 C32 -0.8(4) . . . . ?
C34 C35 C36 C31 -0.6(5) . . . . ?
C34 C33 C32 C31 -0.1(5) . . . . ?
C33 C32 C31 C36 0.6(6) . . . . ?
C33 C32 C31 C28 178.0(3) . . . . ?
C32 C31 C36 C35 -0.3(6) . . . . ?
C36 C35 C34 C33 1.1(4) . . . . ?
C28 C31 C36 C35 -177.6(3) . . . . ?
C27 C24 C23 C22 175.2(9) . . . . ?
C27 C24 C25 C26 -174.4(10) . . . . ?
C24 C23 C22 C21 0.8(13) . . . . ?
C23 C24 C25 C26 0.6(17) . . . . ?
C23 C22 C21 C26 -2.4(11) . . . . ?
C23 C22 C21 C15 -178.5(7) . . . . ?
C22 C21 C26 C25 3.1(12) . . . . ?
C22 C21 C15 C14 -46.5(8) . . . . ?
C22 C21 C15 C16 133.2(9) . . . . ?
C21 C26 C25 C24 -2.2(15) . . . . ?
C21 C15 C14 N13 179.9(6) . . . . ?
C21 C15 C16 N11 179.5(8) . . . . ?
C26 C21 C15 C14 137.4(6) . . . . ?
C26 C21 C15 C16 -42.8(11) . . . . ?
C25 C24 C23 C22 0.1(16) . . . . ?
C15 C21 C26 C25 179.2(8) . . . . ?
C15 C14 N13 C12 1.6(9) . . . . ?
C14 C15 C16 N11 -0.7(14) . . . . ?
C14 N13 C12 N11 -3.0(10) . . . . ?
N13 C12 N11 Cu1 -160.4(5) . . . 5 ?
N13 C12 N11 C16 2.5(10) . . . . ?
C12 N11 C16 C15 -0.4(15) . . . . ?
C16 C15 C14 N13 0.1(9) . . . . ?
C27A C24A C23A C22A 178.8(12) . . . . ?
C27A C24A C25A C26A -179.6(11) . . . . ?
C24A C23A C22A C21A 0.8(15) . . . . ?
C23A C24A C25A C26A 0.4(15) . . . . ?
C23A C22A C21A C26A 0.3(11) . . . . ?
C23A C22A C21A C15A -177.2(7) . . . . ?
C22A C21A C26A C25A -1.2(9) . . . . ?
C22A C21A C15A C14A -138.2(6) . . . . ?
C22A C21A C15A C16A 41.8(10) . . . . ?
C21A C26A C25A C24A 0.8(9) . . . . ?
C21A C15A C14A N13A 178.6(6) . . . . ?
C21A C15A C16A N11A -179.6(8) . . . . ?
C26A C21A C15A C14A 44.3(8) . . . . ?
C26A C21A C15A C16A -135.7(8) . . . . ?
C25A C24A C23A C22A -1.2(18) . . . . ?
C15A C21A C26A C25A 176.4(5) . . . . ?
C15A C14A N13A C12A 0.7(10) . . . . ?
C14A C15A C16A N11A 0.4(12) . . . . ?
C14A N13A C12A N11A 1.2(10) . . . . ?
N13A C12A N11A Cu1 161.0(5) . . . 5 ?
N13A C12A N11A C16A -2.1(10) . . . . ?
C12A N11A C16A C15A 1.2(13) . . . . ?
C16A C15A C14A N13A -1.4(9) . . . . ?

_shelx_res_file                  
;
    cuobmf_sq.res created by SHELXL-2014/7

TITL
CELL 1.54184 18.181717 18.181717 49.577535 90 90 120
ZERR 18 0.000357 0.000357 0.001686 0 0 0
LATT 3
SYMM -Y,+X-Y,+Z
SYMM +Y-X,-X,+Z
SFAC C H Cu N O
UNIT 495 495 18 81 117
SADI C21A C22A C26A C21A C15A C21A C16A C15A C14A C15A
SADI C14 C15 C16 C15 C15 C21 C21 C22 C26 C21
SADI C23 C24 C23A C24A C25 C24 C25A C24A
SADI C22 C23 C22A C23A C25 C26 C25A C26A
SADI C21 C22 C21A C22A C26 C21 C26A C21A
SADI C15 C21 C15A C21A
SADI C14 C15 C16 C15 C16A C15A C14A C15A
SADI N13 C14 N11 C16 N11A C16A N13A C14A
SADI N13 C12 N11 C12 N11A C12A N13A C12A
SADI C23A C24A C24A C27A C25A C24A C28 C31
SADI C23 C24 C25 C24 C24 C27 C28 C31
SADI C28 C27 C28 C27A
SADI C24 C27 C24A C27A
FLAT C16A C15A C14A C12A N11A N13A C21A
FLAT C14 C15 N11 C12 N13 C16 C21
FLAT C28 C25A C26A C21A C22A C23A C24A C27A
FLAT C28 C27 C21 C26 C25 C24 C23 C22
RIGU C27 C21 C26 C25 C24 C23 C22 C25A C26A C21A C22A C23A C14 C15 C16A N11 =
 C12 N13 C15A C14A C12A N11A N13A C16 C24A C27A
EADP C27A C27

L.S. 10 0 113
PLAN  15
TEMP -153(2)
MORE -1
BOND $H
CONF
ABIN
fmap 2
acta
OMIT -4 4 1
OMIT 2 2 6
OMIT -2 3 4
OMIT -2 6 1
OMIT 2 2 9
OMIT 1 1 9
OMIT -2 4 9
OMIT -3 4 2
OMIT 1 5 2
OMIT -1 6 2
OMIT -3 5 1
OMIT -1 2 12
OMIT -4 3 2
REM <olex2.extras>
REM <HklSrc "%.\\cuobmf_sq.hkl">
REM </olex2.extras>

WGHT    0.115900
FVAR       1.18418
CU1   3    0.385497    0.192738    0.645670    11.00000    0.03106    0.04868 =
         0.02321    0.00195    0.00356    0.01552
O42   5    0.442038    0.296481    0.667165    11.00000    0.04862    0.05539 =
         0.03352   -0.00836    0.00706    0.01340
O43   5    0.355930    0.253576    0.703092    11.00000    0.04536    0.06168 =
         0.03685   -0.00733    0.00947    0.01203
O52   5    0.703346    0.557763    0.667090    11.00000    0.05602    0.04844 =
         0.03287   -0.00918    0.00788    0.01302
O53   5    0.746382    0.644089    0.703092    11.00000    0.06014    0.04717 =
         0.03637   -0.00933    0.00761    0.01306
C41   1    0.420400    0.307219    0.690388    11.00000    0.04217    0.05087 =
         0.03388   -0.00321    0.00134    0.01618
C51   1    0.692817    0.579425    0.690338    11.00000    0.05253    0.04265 =
         0.03333   -0.00166    0.00469    0.01608
C35   1    0.477463    0.389855    0.703556    11.00000    0.05046    0.05712 =
         0.03410   -0.00821    0.00605    0.01986
C34   1    0.552734    0.447120    0.690987    11.00000    0.05114    0.05121 =
         0.03111   -0.00567    0.00461    0.01980
AFIX  43
H34   2    0.565356    0.434607    0.673567    11.00000   -1.20000
AFIX   0
C33   1    0.610038    0.522792    0.703628    11.00000    0.05585    0.05005 =
         0.03565   -0.00693    0.00716    0.01727
C32   1    0.591127    0.541699    0.729014    11.00000    0.06703    0.05955 =
         0.04093   -0.01413    0.00921    0.01471
AFIX  43
H32   2    0.630130    0.593263    0.737701    11.00000   -1.20000
AFIX   0
C31   1    0.514810    0.484931    0.741759    11.00000    0.07359    0.07686 =
         0.03996   -0.01522    0.01326    0.02246
C36   1    0.458102    0.408875    0.728983    11.00000    0.05776    0.06952 =
         0.03908   -0.01032    0.01405    0.01410
AFIX  43
H36   2    0.406306    0.370017    0.737583    11.00000   -1.20000
AFIX   0
C28   1    0.496637    0.503178    0.768291    11.00000    0.08272    0.07971 =
         0.04719   -0.01776    0.01849    0.01699
PART 1
C27   1    0.474764    0.508069    0.790354    10.50000    0.08641    0.08339 =
         0.04736   -0.01800    0.01761    0.00939
C24   1    0.452111    0.520766    0.817240    10.50000    0.08332    0.07819 =
         0.03917   -0.01621    0.00690    0.02582
C23   1    0.369462    0.467345    0.826324    10.50000    0.08372    0.08388 =
         0.03984   -0.01366    0.00374    0.02871
AFIX  43
H23   2    0.327923    0.426441    0.814551    10.50000   -1.20000
AFIX   0
C22   1    0.348514    0.474508    0.852691    10.50000    0.06919    0.08389 =
         0.03850   -0.01601   -0.00087    0.02411
AFIX  43
H22   2    0.292415    0.437638    0.858957    10.50000   -1.20000
AFIX   0
C21   1    0.408688    0.535270    0.870322    10.50000    0.06337    0.05840 =
         0.03425   -0.01071   -0.00224    0.02624
C26   1    0.491215    0.586540    0.861212    10.50000    0.06495    0.07931 =
         0.04295   -0.01196    0.00465    0.01748
AFIX  43
H26   2    0.533178    0.625926    0.873212    10.50000   -1.20000
AFIX   0
C25   1    0.513496    0.580937    0.834468    10.50000    0.08162    0.09460 =
         0.04927   -0.02829    0.01589    0.01735
AFIX  43
H25   2    0.569612    0.617615    0.828179    10.50000   -1.20000
AFIX   0
C15   1    0.386620    0.540800    0.898042    10.50000    0.05164    0.05551 =
         0.03154   -0.00344    0.00166    0.02788
C14   1    0.310369    0.539882    0.904383    10.50000    0.05564    0.07656 =
         0.03263   -0.00228   -0.00830    0.03954
AFIX  43
H14   2    0.273806    0.535673    0.890041    10.50000   -1.20000
AFIX   0
N13   4    0.287393    0.544660    0.929603    10.50000    0.05536    0.07461 =
         0.03877    0.00125    0.00043    0.04133
C12   1    0.341535    0.552533    0.948766    10.50000    0.06210    0.06061 =
         0.02739    0.00329    0.00266    0.04011
AFIX  43
H12   2    0.327106    0.558816    0.966701    10.50000   -1.20000
AFIX   0
N11   4    0.414820    0.552532    0.945406    10.50000    0.04245    0.04286 =
         0.02704    0.00220   -0.00162    0.02461
C16   1    0.435887    0.546950    0.920111    10.50000    0.04860    0.05341 =
         0.03514   -0.00044    0.00185    0.03141
AFIX  43
H16   2    0.487586    0.547202    0.917038    10.50000   -1.20000
AFIX   0
PART 0
PART 2
C27A  1    0.491505    0.525628    0.790293    10.50000    0.08641    0.08339 =
         0.04736   -0.01800    0.01761    0.00939
C24A  1    0.481745    0.548270    0.817585    10.50000    0.07290    0.09509 =
         0.04515   -0.01316    0.01496    0.02339
C23A  1    0.421194    0.486937    0.834708    10.50000    0.08660    0.08358 =
         0.05450   -0.01964    0.02013    0.01775
AFIX  43
H23A  2    0.385661    0.430672    0.828346    10.50000   -1.20000
AFIX   0
C22A  1    0.412672    0.508060    0.861203    10.50000    0.06724    0.06550 =
         0.04557   -0.00944    0.00816    0.01699
AFIX  43
H22A  2    0.372005    0.466231    0.872959    10.50000   -1.20000
AFIX   0
C21A  1    0.464536    0.591241    0.870194    10.50000    0.06182    0.06398 =
         0.03139    0.00155    0.00731    0.02924
C26A  1    0.523941    0.652212    0.852444    10.50000    0.08073    0.06751 =
         0.04170    0.00136    0.01575    0.02507
AFIX  43
H26A  2    0.558303    0.708934    0.858592    10.50000   -1.20000
AFIX   0
C25A  1    0.534003    0.632116    0.826163    10.50000    0.08419    0.08375 =
         0.04146   -0.00081    0.02021    0.02350
AFIX  43
H25A  2    0.574912    0.673824    0.814432    10.50000   -1.20000
AFIX   0
C15A  1    0.459604    0.614142    0.898197    10.50000    0.04931    0.05619 =
         0.03094   -0.00146    0.00140    0.02667
C14A  1    0.461777    0.690186    0.904488    10.50000    0.07236    0.05520 =
         0.03325    0.00691   -0.00019    0.03588
AFIX  43
H14A  2    0.467837    0.727533    0.890168    10.50000   -1.20000
AFIX   0
N13A  4    0.455781    0.712710    0.929512    10.50000    0.07647    0.05731 =
         0.03837   -0.00114   -0.00264    0.04277
C12A  1    0.448305    0.658570    0.948710    10.50000    0.06572    0.06701 =
         0.02592   -0.00219   -0.00553    0.04577
AFIX  43
H12A  2    0.442813    0.673299    0.966684    10.50000   -1.20000
AFIX   0
N11A  4    0.447726    0.585337    0.945290    10.50000    0.03825    0.04522 =
         0.02855    0.00332   -0.00289    0.02587
C16A  1    0.452617    0.563615    0.920001    10.50000    0.05130    0.04707 =
         0.03236   -0.00186   -0.00189    0.02834
AFIX  43
H16A  2    0.451256    0.511428    0.916807    10.50000   -1.20000
AFIX   0
HKLF 4

REM
REM R1 =  0.0522 for    5274 Fo > 4sig(Fo)  and  0.0589 for all    6283 data
REM    355 parameters refined using    295 restraints

END

WGHT      0.1159      0.0000

REM Highest difference peak  0.723,  deepest hole -0.393,  1-sigma level  0.077
Q1    1   0.3850  0.1923  0.6681  11.00000  0.05    0.72
Q2    1   0.3249  0.1878  0.6434  11.00000  0.05    0.60
Q3    1   0.3397  0.1594  0.6501  11.00000  0.05    0.56
Q4    1   0.3835  0.1924  0.6245  11.00000  0.05    0.45
Q5    1   0.4420  0.2508  0.6446  11.00000  0.05    0.41
Q6    1   0.4429  0.1928  0.6491  11.00000  0.05    0.39
Q7    1   0.3842  0.1328  0.6431  11.00000  0.05    0.32
Q8    1   0.5809  0.4785  0.6981  11.00000  0.05    0.30
Q9    1   0.5137  0.4260  0.6932  11.00000  0.05    0.28
Q10   1   0.6118  0.6270  0.7286  11.00000  0.05    0.27
Q11   1   0.6806  0.8375  0.8483  11.00000  0.05    0.27
Q12   1   0.5206  0.7421  0.9401  11.00000  0.05    0.25
Q13   1   0.5464  0.7577  0.8233  11.00000  0.05    0.25
Q14   1   0.5693  0.7231  0.8112  11.00000  0.05    0.24
Q15   1   0.4939  0.5180  0.8696  11.00000  0.05    0.24
;
_shelx_res_checksum              46346
_shelx_fab_checksum              79295
_shelx_fab_file                  
;
    0    0    3    -67.84      0.00
    0    0    6   -301.64      0.00
    0    0    9     66.19      0.00
    0    0   12     -1.61      0.00
    0    0   15     93.24      0.00
    0    0   18    -37.80      0.00
    0    0   21    -29.31      0.00
    0    0   24     -1.35      0.00
    0    0   27     23.62      0.00
    0    0   30     50.60      0.00
    0    0   33      9.15      0.00
    0    0   36    -23.88      0.00
    0    0   39      0.19      0.00
    0    0   42     28.61      0.00
    0    0   45     -7.85      0.00
    0    0   48     -1.90      0.00
    0    0   51     -3.51      0.00
    0    0   54      7.19      0.00
    0    0   57      2.05      0.00
    0    0   60     -1.85      0.00
    0    1   59      3.46      0.00
    0    1   56      3.29      0.00
    0    1   53      0.59      0.00
    0    1   50      7.02      0.00
    0    1   47      2.25      0.00
    0    1   44      3.47      0.00
    0    1   41      7.10      0.00
    0    1   38     -0.88      0.00
    0    1   35     -0.47      0.00
    0    1   32     -4.04      0.00
    0    1   29      3.69      0.00
    0    1   26     11.10      0.00
    0    1   23     -3.28      0.00
    0    1   20     21.31      0.00
    0    1   17     42.48      0.00
    0    1   14    -13.91      0.00
    0    1   11     14.23      0.00
    0    1    8     75.89      0.00
    0    1    5    -91.00      0.00
    0    1    2    415.81      0.00
   -1    1    1    158.40      0.00
   -1    1    4     78.65      0.00
   -1    1    7     46.45      0.00
   -1    1   10    -37.00      0.00
   -1    1   13     22.14      0.00
   -1    1   16      0.20      0.00
   -1    1   19    -38.33      0.00
   -1    1   22     12.04      0.00
   -1    1   25     -3.57      0.00
   -1    1   28     19.29      0.00
   -1    1   31      4.67      0.00
   -1    1   34     -1.74      0.00
   -1    1   37     -0.97      0.00
   -1    1   40    -11.44      0.00
   -1    1   43      0.84      0.00
   -1    1   46     -7.03      0.00
   -1    1   49      3.39      0.00
   -1    1   52      0.02      0.00
   -1    1   55     -0.89      0.00
   -1    1   58      1.34      0.00
   -1    1   61      1.73      0.00
    1    1   60      4.43      0.00
    1    1   57      0.34      0.00
    1    1   54      1.65      0.00
    1    1   51     -1.56      0.00
    1    1   48      4.31      0.00
    1    1   45     -2.74      0.00
    1    1   42      4.85      0.00
    1    1   39      2.65      0.00
    1    1   36      8.94      0.00
    1    1   33      7.85      0.00
    1    1   30      0.00      0.00
    1    1   27      5.33      0.00
    1    1   24     -6.66      0.00
    1    1   21    -18.28      0.00
    1    1   18      9.08      0.00
    1    1   15     56.30      0.00
    1    1   12    -37.88      0.00
    1    1    9     -2.93      0.00
    1    1    6    126.10      0.00
    1    1    3    -71.02      0.00
   -1    2    0    269.00      0.00
   -1    2    3    -85.18      0.00
   -1    2    6    103.92      0.00
   -1    2    9     12.61      0.00
   -1    2   12    -39.41      0.00
   -1    2   15     57.53      0.00
   -1    2   18     12.60      0.00
   -1    2   21    -21.16      0.00
   -1    2   24     -7.99      0.00
   -1    2   27      4.93      0.00
   -1    2   30     -1.85      0.00
   -1    2   33      7.15      0.00
   -1    2   36      9.90      0.00
   -1    2   39      6.15      0.00
   -1    2   42      6.80      0.00
   -1    2   45     -3.64      0.00
   -1    2   48      3.61      0.00
   -1    2   51     -2.60      0.00
   -1    2   54      3.37      0.00
   -1    2   57     -0.67      0.00
   -1    2   60      0.36      0.00
    0    2   61     -1.57      0.00
    0    2   58      0.93      0.00
    0    2   55      0.02      0.00
    0    2   52     -0.91      0.00
    0    2   49      8.84      0.00
    0    2   46    -10.64      0.00
    0    2   43    -10.80      0.00
    0    2   40      7.63      0.00
    0    2   37     11.98      0.00
    0    2   34    -20.49      0.00
    0    2   31    -23.96      0.00
    0    2   28      5.82      0.00
    0    2   25     11.61      0.00
    0    2   22     26.64      0.00
    0    2   19     13.28      0.00
    0    2   16    -18.22      0.00
    0    2   13    -64.94      0.00
    0    2   10     85.09      0.00
    0    2    7    233.17      0.00
    0    2    4   -499.44      0.00
    0    2    1   -311.05      0.00
   -2    2    2    332.56      0.00
   -2    2    5    201.92      0.00
   -2    2    8    101.34      0.00
   -2    2   11   -107.45      0.00
   -2    2   14    -19.20      0.00
   -2    2   17     79.04      0.00
   -2    2   20     -0.75      0.00
   -2    2   23    -15.13      0.00
   -2    2   26    -32.56      0.00
   -2    2   29     -7.88      0.00
   -2    2   32     12.20      0.00
   -2    2   35     19.23      0.00
   -2    2   38     -1.07      0.00
   -2    2   41    -12.12      0.00
   -2    2   44      8.25      0.00
   -2    2   47      9.11      0.00
   -2    2   50      1.80      0.00
   -2    2   53     -0.78      0.00
   -2    2   56      3.00      0.00
   -2    2   59      1.75      0.00
   -3    2   61      0.45      0.00
   -3    2   58      2.95      0.00
   -3    2   55     -0.74      0.00
   -3    2   52     -0.10      0.00
   -3    2   49      1.66      0.00
   -3    2   46     -7.50      0.00
   -3    2   43      2.99      0.00
   -3    2   40    -11.27      0.00
   -3    2   37     -5.89      0.00
   -3    2   34     -1.50      0.00
   -3    2   31      5.62      0.00
   -3    2   28      4.67      0.00
   -3    2   25      4.69      0.00
   -3    2   22    -11.38      0.00
   -3    2   19    -10.44      0.00
   -3    2   16     -1.83      0.00
   -3    2   13    -22.84      0.00
   -3    2   10      0.67      0.00
   -3    2    7    -70.07      0.00
   -3    2    4    -36.37      0.00
   -3    2    1    100.07      0.00
   -1    3    2   -232.71      0.00
   -1    3    5     63.96      0.00
   -1    3    8      9.95      0.00
   -1    3   11    -31.79      0.00
   -1    3   14      2.40      0.00
   -1    3   17     -2.38      0.00
   -1    3   20     18.12      0.00
   -1    3   23      8.09      0.00
   -1    3   26      8.39      0.00
   -1    3   29     -3.15      0.00
   -1    3   32     -7.39      0.00
   -1    3   35     -4.90      0.00
   -1    3   38     -0.01      0.00
   -1    3   41      7.87      0.00
   -1    3   44      5.09      0.00
   -1    3   47      3.93      0.00
   -1    3   50      0.02      0.00
   -1    3   53      3.29      0.00
   -1    3   56      2.20      0.00
   -1    3   59      1.52      0.00
    1    2   59      4.46      0.00
    1    2   56      2.52      0.00
    1    2   53      0.56      0.00
    1    2   50      0.11      0.00
    1    2   47      5.36      0.00
    1    2   44      4.94      0.00
    1    2   41      6.57      0.00
    1    2   38     -4.64      0.00
    1    2   35     -3.18      0.00
    1    2   32     -6.96      0.00
    1    2   29     -4.22      0.00
    1    2   26     12.25      0.00
    1    2   23      6.36      0.00
    1    2   20     18.89      0.00
    1    2   17     -0.57      0.00
    1    2   14      2.93      0.00
    1    2   11    -38.10      0.00
    1    2    8     39.93      0.00
    1    2    5     71.17      0.00
    1    2    2   -203.98      0.00
   -2    3    1     95.53      0.00
   -2    3    4    -79.40      0.00
   -2    3    7    -71.39      0.00
   -2    3   10      6.22      0.00
   -2    3   13    -22.84      0.00
   -2    3   16      3.27      0.00
   -2    3   19     -5.69      0.00
   -2    3   22    -14.32      0.00
   -2    3   25      2.44      0.00
   -2    3   28      1.84      0.00
   -2    3   31      8.23      0.00
   -2    3   34     -4.51      0.00
   -2    3   37     -6.20      0.00
   -2    3   40     -2.18      0.00
   -2    3   43      3.43      0.00
   -2    3   46     -9.63      0.00
   -2    3   49      2.05      0.00
   -2    3   52      0.63      0.00
   -2    3   55     -0.05      0.00
   -2    3   58      2.59      0.00
   -2    3   61     -1.56      0.00
    0    3   60      1.24      0.00
    0    3   57     -0.44      0.00
    0    3   54      0.67      0.00
    0    3   51     -5.28      0.00
    0    3   48      0.28      0.00
    0    3   45     -0.40      0.00
    0    3   42      6.05      0.00
    0    3   39      1.16      0.00
    0    3   36      3.33      0.00
    0    3   33     15.93      0.00
    0    3   30     -3.97      0.00
    0    3   27     -9.45      0.00
    0    3   24     -8.12      0.00
    0    3   21     22.96      0.00
    0    3   18      8.89      0.00
    0    3   15    -29.94      0.00
    0    3   12     15.90      0.00
    0    3    9      8.39      0.00
    0    3    6    -67.97      0.00
    0    3    3     84.28      0.00
    0    3    0    110.71      0.00
   -3    3    3     -3.00      0.00
   -3    3    6     22.19      0.00
   -3    3    9    -50.37      0.00
   -3    3   12     19.56      0.00
   -3    3   15     12.71      0.00
   -3    3   18      2.04      0.00
   -3    3   21     13.98      0.00
   -3    3   24    -15.11      0.00
   -3    3   27     -4.82      0.00
   -3    3   30      3.33      0.00
   -3    3   33      7.31      0.00
   -3    3   36      2.91      0.00
   -3    3   39     10.12      0.00
   -3    3   42      6.23      0.00
   -3    3   45     -5.69      0.00
   -3    3   48      0.07      0.00
   -3    3   51     -1.66      0.00
   -3    3   54      1.96      0.00
   -3    3   57     -4.20      0.00
   -3    3   60     -0.37      0.00
   -4    3   59     -0.38      0.00
   -4    3   56     -3.01      0.00
   -4    3   53      1.73      0.00
   -4    3   50      4.26      0.00
   -4    3   47     -1.34      0.00
   -4    3   44      1.57      0.00
   -4    3   41      8.94      0.00
   -4    3   38      2.53      0.00
   -4    3   35    -12.16      0.00
   -4    3   32     -0.75      0.00
   -4    3   29      3.10      0.00
   -4    3   26     -0.92      0.00
   -4    3   23     10.39      0.00
   -4    3   20      5.96      0.00
   -4    3   17      2.04      0.00
   -4    3   14    -16.80      0.00
   -4    3   11     31.73      0.00
   -4    3    8     36.91      0.00
   -4    3    5   -120.62      0.00
   -4    3    2      3.73      0.00
   -1    4    1    179.31      0.00
   -1    4    4   -117.91      0.00
   -1    4    7     39.01      0.00
   -1    4   10    -68.92      0.00
   -1    4   13     37.61      0.00
   -1    4   16     -5.42      0.00
   -1    4   19    -36.22      0.00
   -1    4   22      0.15      0.00
   -1    4   25     -1.08      0.00
   -1    4   28      4.85      0.00
   -1    4   31      4.65      0.00
   -1    4   34      4.22      0.00
   -1    4   37     -9.21      0.00
   -1    4   40    -14.86      0.00
   -1    4   43      5.73      0.00
   -1    4   46     -4.49      0.00
   -1    4   49     -0.65      0.00
   -1    4   52     -0.97      0.00
   -1    4   55      0.06      0.00
   -1    4   58      0.20      0.00
    2    2   60      2.21      0.00
    2    2   57     -0.79      0.00
    2    2   54     -1.67      0.00
    2    2   51     -1.16      0.00
    2    2   48      3.03      0.00
    2    2   45     -2.25      0.00
    2    2   42      6.85      0.00
    2    2   39     -1.73      0.00
    2    2   36     -5.39      0.00
    2    2   33     -0.27      0.00
    2    2   30     15.91      0.00
    2    2   27     34.84      0.00
    2    2   24    -15.41      0.00
    2    2   21    -17.41      0.00
    2    2   18    -17.56      0.00
    2    2   15     22.75      0.00
    2    2   12    -21.45      0.00
    2    2    9    -45.37      0.00
    2    2    6    -45.29      0.00
    2    2    3      6.26      0.00
   -2    4    0    259.92      0.00
   -2    4    3     19.97      0.00
   -2    4    6   -130.20      0.00
   -2    4    9    -49.17      0.00
   -2    4   12    -14.25      0.00
   -2    4   15     18.84      0.00
   -2    4   18    -17.22      0.00
   -2    4   21    -15.87      0.00
   -2    4   24    -17.66      0.00
   -2    4   27     36.51      0.00
   -2    4   30     13.98      0.00
   -2    4   33     -0.07      0.00
   -2    4   36     -5.26      0.00
   -2    4   39      0.67      0.00
   -2    4   42     11.71      0.00
   -2    4   45     -3.25      0.00
   -2    4   48      1.57      0.00
   -2    4   51     -1.00      0.00
   -2    4   54     -0.75      0.00
   -2    4   57     -0.79      0.00
   -2    4   60      3.98      0.00
    1    3   58      1.43      0.00
    1    3   55     -1.41      0.00
    1    3   52     -5.30      0.00
    1    3   49      0.00      0.00
    1    3   46     -2.71      0.00
    1    3   43      4.19      0.00
    1    3   40    -15.81      0.00
    1    3   37     -8.39      0.00
    1    3   34      6.40      0.00
    1    3   31      3.89      0.00
    1    3   28      1.81      0.00
    1    3   25     -5.17      0.00
    1    3   22      7.82      0.00
    1    3   19    -34.72      0.00
    1    3   16     -5.85      0.00
    1    3   13     42.14      0.00
    1    3   10    -64.59      0.00
    1    3    7     46.50      0.00
    1    3    4    -82.94      0.00
    1    3    1    159.74      0.00
   -3    4    2      1.30      0.00
   -3    4    5   -133.06      0.00
   -3    4    8     24.05      0.00
   -3    4   11     35.65      0.00
   -3    4   14    -17.15      0.00
   -3    4   17      2.11      0.00
   -3    4   20      6.52      0.00
   -3    4   23     12.90      0.00
   -3    4   26      0.61      0.00
   -3    4   29      2.54      0.00
   -3    4   32     -1.63      0.00
   -3    4   35    -10.97      0.00
   -3    4   38      0.68      0.00
   -3    4   41     12.60      0.00
   -3    4   44      3.62      0.00
   -3    4   47     -2.44      0.00
   -3    4   50      4.63      0.00
   -3    4   53      1.22      0.00
   -3    4   56     -0.68      0.00
   -3    4   59     -0.25      0.00
    0    4   59     -0.99      0.00
    0    4   56     -4.36      0.00
    0    4   53      0.70      0.00
    0    4   50      3.68      0.00
    0    4   47      2.24      0.00
    0    4   44     -5.14      0.00
    0    4   41     -0.46      0.00
    0    4   38      5.69      0.00
    0    4   35      0.84      0.00
    0    4   32      0.14      0.00
    0    4   29      3.65      0.00
    0    4   26    -21.47      0.00
    0    4   23    -25.56      0.00
    0    4   20     39.64      0.00
    0    4   17     14.57      0.00
    0    4   14    -40.12      0.00
    0    4   11     24.09      0.00
    0    4    8     78.33      0.00
    0    4    5    236.71      0.00
    0    4    2    -20.22      0.00
   -4    4    1     21.01      0.00
   -4    4    4    -41.64      0.00
   -4    4    7    -68.63      0.00
   -4    4   10     26.35      0.00
   -4    4   13     25.80      0.00
   -4    4   16    -18.24      0.00
   -4    4   19     -1.78      0.00
   -4    4   22     18.99      0.00
   -4    4   25     28.79      0.00
   -4    4   28     -9.78      0.00
   -4    4   31    -20.95      0.00
   -4    4   34     -5.76      0.00
   -4    4   37      9.67      0.00
   -4    4   40     -5.61      0.00
   -4    4   43     -5.30      0.00
   -4    4   46     -0.36      0.00
   -4    4   49     -1.85      0.00
   -4    4   52     -0.06      0.00
   -4    4   55     -2.96      0.00
   -4    4   58      0.35      0.00
   -5    4   60      1.25      0.00
   -5    4   57     -1.43      0.00
   -5    4   54     -0.72      0.00
   -5    4   51     -2.62      0.00
   -5    4   48      2.05      0.00
   -5    4   45     -5.15      0.00
   -5    4   42     -1.01      0.00
   -5    4   39      3.94      0.00
   -5    4   36      9.51      0.00
   -5    4   33      4.36      0.00
   -5    4   30      1.12      0.00
   -5    4   27     -6.33      0.00
   -5    4   24     -5.06      0.00
   -5    4   21     11.59      0.00
   -5    4   18      6.15      0.00
   -5    4   15    -10.24      0.00
   -5    4   12     -1.51      0.00
   -5    4    9      6.35      0.00
   -5    4    6     28.89      0.00
   -5    4    3     22.36      0.00
   -1    5    0     74.40      0.00
   -1    5    3     36.32      0.00
   -1    5    6    124.74      0.00
   -1    5    9      5.40      0.00
   -1    5   12    -26.27      0.00
   -1    5   15     42.25      0.00
   -1    5   18      3.58      0.00
   -1    5   21      8.82      0.00
   -1    5   24     -1.72      0.00
   -1    5   27     -5.07      0.00
   -1    5   30     -9.29      0.00
   -1    5   33      0.60      0.00
   -1    5   36      9.10      0.00
   -1    5   39      4.19      0.00
   -1    5   42     -6.45      0.00
   -1    5   45     -0.93      0.00
   -1    5   48      4.02      0.00
   -1    5   51     -2.45      0.00
   -1    5   54     -0.72      0.00
   -1    5   57     -5.87      0.00
   -1    5   60      1.05      0.00
   -5    3   58     -0.66      0.00
   -5    3   55     -2.60      0.00
   -5    3   52     -3.91      0.00
   -5    3   49      2.81      0.00
   -5    3   46      0.84      0.00
   -5    3   43     -4.39      0.00
   -5    3   40     -9.94      0.00
   -5    3   37      1.84      0.00
   -5    3   34     -3.80      0.00
   -5    3   31     -0.91      0.00
   -5    3   28     19.52      0.00
   -5    3   25    -12.50      0.00
   -5    3   22    -23.19      0.00
   -5    3   19      8.56      0.00
   -5    3   16      3.96      0.00
   -5    3   13    -23.22      0.00
   -5    3   10    -25.93      0.00
   -5    3    7     63.51      0.00
   -5    3    4   -111.75      0.00
   -5    3    1    -35.29      0.00
   -2    5    2    -14.20      0.00
   -2    5    5     74.79      0.00
   -2    5    8      1.62      0.00
   -2    5   11     23.68      0.00
   -2    5   14     23.09      0.00
   -2    5   17    -19.98      0.00
   -2    5   20    -27.44      0.00
   -2    5   23     18.60      0.00
   -2    5   26     15.02      0.00
   -2    5   29     -9.36      0.00
   -2    5   32    -14.10      0.00
   -2    5   35      0.06      0.00
   -2    5   38      3.27      0.00
   -2    5   41      0.15      0.00
   -2    5   44      1.66      0.00
   -2    5   47      5.44      0.00
   -2    5   50     -0.73      0.00
   -2    5   53     -0.85      0.00
   -2    5   56      2.60      0.00
   -2    5   59      1.75      0.00
    2    3   59      5.04      0.00
    2    3   56     -0.72      0.00
    2    3   53     -0.89      0.00
    2    3   50      0.00      0.00
    2    3   47      4.81      0.00
    2    3   44      4.62      0.00
    2    3   41      0.73      0.00
    2    3   38      1.46      0.00
    2    3   35      1.28      0.00
    2    3   32     -7.85      0.00
    2    3   29    -12.74      0.00
    2    3   26     10.26      0.00
    2    3   23     19.93      0.00
    2    3   20     -6.66      0.00
    2    3   17    -23.71      0.00
    2    3   14     24.05      0.00
    2    3   11     31.80      0.00
    2    3    8      5.49      0.00
    2    3    5     75.52      0.00
    2    3    2     -4.64      0.00
   -3    5    1    -20.14      0.00
   -3    5    4   -111.40      0.00
   -3    5    7     56.45      0.00
   -3    5   10    -27.84      0.00
   -3    5   13    -20.43      0.00
   -3    5   16      1.16      0.00
   -3    5   19      1.84      0.00
   -3    5   22    -28.53      0.00
   -3    5   25     -9.84      0.00
   -3    5   28     21.61      0.00
   -3    5   31     -0.87      0.00
   -3    5   34     -4.22      0.00
   -3    5   37      4.75      0.00
   -3    5   40    -11.39      0.00
   -3    5   43     -4.26      0.00
   -3    5   46     -0.05      0.00
   -3    5   49      2.06      0.00
   -3    5   52     -4.04      0.00
   -3    5   55     -1.09      0.00
   -3    5   58      4.39      0.00
    1    4   60     -0.07      0.00
    1    4   57     -2.21      0.00
    1    4   54     -0.25      0.00
    1    4   51     -5.51      0.00
    1    4   48      3.57      0.00
    1    4   45     -2.74      0.00
    1    4   42     -5.53      0.00
    1    4   39      3.62      0.00
    1    4   36     10.05      0.00
    1    4   33      4.40      0.00
    1    4   30     -8.43      0.00
    1    4   27     -9.00      0.00
    1    4   24     -3.24      0.00
    1    4   21     11.64      0.00
    1    4   18     11.05      0.00
    1    4   15     32.14      0.00
    1    4   12    -22.58      0.00
    1    4    9      5.31      0.00
    1    4    6    130.15      0.00
    1    4    3     11.36      0.00
   -4    5    0     85.85      0.00
   -4    5    3     17.59      0.00
   -4    5    6     28.74      0.00
   -4    5    9     -1.30      0.00
   -4    5   12     -0.19      0.00
   -4    5   15    -12.50      0.00
   -4    5   18      2.87      0.00
   -4    5   21     12.52      0.00
   -4    5   24     -0.84      0.00
   -4    5   27     -6.67      0.00
   -4    5   30      2.77      0.00
   -4    5   33      8.31      0.00
   -4    5   36      7.04      0.00
   -4    5   39      3.12      0.00
   -4    5   42      0.30      0.00
   -4    5   45     -5.71      0.00
   -4    5   48      1.75      0.00
   -4    5   51     -2.23      0.00
   -4    5   54      0.62      0.00
   -4    5   57     -1.51      0.00
   -4    5   60      1.79      0.00
    0    5   58      2.07      0.00
    0    5   55     -2.18      0.00
    0    5   52     -0.76      0.00
    0    5   49     -0.96      0.00
    0    5   46     -2.32      0.00
    0    5   43     -3.43      0.00
    0    5   40     -9.96      0.00
    0    5   37      2.53      0.00
    0    5   34    -16.52      0.00
    0    5   31      3.38      0.00
    0    5   28     18.92      0.00
    0    5   25    -11.43      0.00
    0    5   22    -20.35      0.00
    0    5   19     10.45      0.00
    0    5   16     26.06      0.00
    0    5   13     13.32      0.00
    0    5   10      4.80      0.00
    0    5    7     28.56      0.00
    0    5    4    -21.47      0.00
    0    5    1    -46.65      0.00
   -5    5    2    126.74      0.00
   -5    5    5     83.08      0.00
   -5    5    8    -60.49      0.00
   -5    5   11      2.64      0.00
   -5    5   14     28.27      0.00
   -5    5   17     15.30      0.00
   -5    5   20    -16.79      0.00
   -5    5   23     -7.05      0.00
   -5    5   26     30.44      0.00
   -5    5   29    -17.86      0.00
   -5    5   32     -1.55      0.00
   -5    5   35     -0.63      0.00
   -5    5   38     -4.31      0.00
   -5    5   41     -3.20      0.00
   -5    5   44      9.58      0.00
   -5    5   47      2.69      0.00
   -5    5   50     -1.53      0.00
   -5    5   53      1.21      0.00
   -5    5   56      3.98      0.00
   -5    5   59      0.10      0.00
   -6    5   58      2.85      0.00
   -6    5   55      0.92      0.00
   -6    5   52      0.97      0.00
   -6    5   49      0.69      0.00
   -6    5   46     -0.66      0.00
   -6    5   43      2.33      0.00
   -6    5   40    -10.24      0.00
   -6    5   37    -14.09      0.00
   -6    5   34      3.59      0.00
   -6    5   31      6.59      0.00
   -6    5   28      2.55      0.00
   -6    5   25    -20.19      0.00
   -6    5   22     -0.47      0.00
   -6    5   19     -0.81      0.00
   -6    5   16      4.90      0.00
   -6    5   13     15.10      0.00
   -6    5   10    -29.43      0.00
   -6    5    7    -47.58      0.00
   -6    5    4     28.40      0.00
   -6    5    1     78.94      0.00
   -1    6    2    -45.85      0.00
   -1    6    5    -34.50      0.00
   -1    6    8     64.82      0.00
   -1    6   11     25.57      0.00
   -1    6   14    -13.40      0.00
   -1    6   17    -10.98      0.00
   -1    6   20      9.64      0.00
   -1    6   23     18.08      0.00
   -1    6   26     11.64      0.00
   -1    6   29     -4.60      0.00
   -1    6   32     -7.45      0.00
   -1    6   35     -9.67      0.00
   -1    6   38      0.79      0.00
   -1    6   41      4.89      0.00
   -1    6   44      3.04      0.00
   -1    6   47      1.35      0.00
   -1    6   50      1.19      0.00
   -1    6   53      3.54      0.00
   -1    6   56      0.90      0.00
   -1    6   59     -2.24      0.00
   -6    4   59      2.37      0.00
   -6    4   56     -1.00      0.00
   -6    4   53      3.72      0.00
   -6    4   50     -1.05      0.00
   -6    4   47     -3.44      0.00
   -6    4   44      6.41      0.00
   -6    4   41     -2.01      0.00
   -6    4   38      7.41      0.00
   -6    4   35      3.38      0.00
   -6    4   32      6.82      0.00
   -6    4   29     -4.68      0.00
   -6    4   26    -24.19      0.00
   -6    4   23    -11.17      0.00
   -6    4   20     21.36      0.00
   -6    4   17      2.28      0.00
   -6    4   14    -32.82      0.00
   -6    4   11     41.45      0.00
   -6    4    8     15.20      0.00
   -6    4    5     16.05      0.00
   -6    4    2     28.66      0.00
   -2    6    1     16.93      0.00
   -2    6    4    -53.12      0.00
   -2    6    7    -38.54      0.00
   -2    6   10     30.29      0.00
   -2    6   13     67.42      0.00
   -2    6   16    -36.25      0.00
   -2    6   19     -8.58      0.00
   -2    6   22     26.16      0.00
   -2    6   25      7.39      0.00
   -2    6   28     -9.25      0.00
   -2    6   31     -1.56      0.00
   -2    6   34    -12.24      0.00
   -2    6   37     -8.87      0.00
   -2    6   40      2.22      0.00
   -2    6   43      4.62      0.00
   -2    6   46     -5.67      0.00
   -2    6   49     -1.45      0.00
   -2    6   52     -1.31      0.00
   -2    6   55     -0.75      0.00
   -2    6   58      4.64      0.00
    3    3   57      0.65      0.00
    3    3   54     -4.07      0.00
    3    3   51      0.11      0.00
    3    3   48      2.43      0.00
    3    3   45     -4.70      0.00
    3    3   42      1.86      0.00
    3    3   39      0.32      0.00
    3    3   36     15.51      0.00
    3    3   33      6.62      0.00
    3    3   30     -5.12      0.00
    3    3   27     -9.93      0.00
    3    3   24     -8.42      0.00
    3    3   21     23.03      0.00
    3    3   18      0.89      0.00
    3    3   15     -2.03      0.00
    3    3   12    -26.60      0.00
    3    3    9     24.47      0.00
    3    3    6     84.49      0.00
    3    3    3    -58.10      0.00
   -3    6    0     13.77      0.00
   -3    6    3    -26.69      0.00
   -3    6    6     79.18      0.00
   -3    6    9     23.30      0.00
   -3    6   12    -30.11      0.00
   -3    6   15      8.10      0.00
   -3    6   18     -1.62      0.00
   -3    6   21     17.60      0.00
   -3    6   24    -11.37      0.00
   -3    6   27    -11.25      0.00
   -3    6   30     -3.05      0.00
   -3    6   33      7.73      0.00
   -3    6   36     12.56      0.00
   -3    6   39     -0.66      0.00
   -3    6   42     -0.58      0.00
   -3    6   45     -3.97      0.00
   -3    6   48      0.78      0.00
   -3    6   51     -3.34      0.00
   -3    6   54     -1.17      0.00
   -3    6   57     -1.73      0.00
    2    4   58      1.07      0.00
    2    4   55     -0.89      0.00
    2    4   52     -2.09      0.00
    2    4   49     -1.16      0.00
    2    4   46     -2.19      0.00
    2    4   43      2.93      0.00
    2    4   40      1.98      0.00
    2    4   37     -8.79      0.00
    2    4   34    -11.00      0.00
    2    4   31     -5.10      0.00
    2    4   28    -10.28      0.00
    2    4   25      6.72      0.00
    2    4   22     32.39      0.00
    2    4   19    -10.51      0.00
    2    4   16    -36.07      0.00
    2    4   13     67.05      0.00
    2    4   10     14.11      0.00
    2    4    7    -36.18      0.00
    2    4    4    -38.34      0.00
    2    4    1    -89.83      0.00
   -4    6    2     20.74      0.00
   -4    6    5     -2.73      0.00
   -4    6    8     22.69      0.00
   -4    6   11     40.61      0.00
   -4    6   14    -32.50      0.00
   -4    6   17      0.29      0.00
   -4    6   20     20.27      0.00
   -4    6   23    -12.98      0.00
   -4    6   26    -24.69      0.00
   -4    6   29     -4.11      0.00
   -4    6   32      8.66      0.00
   -4    6   35      3.37      0.00
   -4    6   38      0.44      0.00
   -4    6   41     -3.67      0.00
   -4    6   44      6.25      0.00
   -4    6   47     -3.91      0.00
   -4    6   50      0.00      0.00
   -4    6   53      5.03      0.00
   -4    6   56      0.41      0.00
   -4    6   59      0.00      0.00
    1    5   59      2.80      0.00
    1    5   56      1.65      0.00
    1    5   53      2.66      0.00
    1    5   50     -0.09      0.00
    1    5   47     -1.14      0.00
    1    5   44      2.97      0.00
    1    5   41      0.49      0.00
    1    5   38      0.73      0.00
    1    5   35     -7.57      0.00
    1    5   32     -5.95      0.00
    1    5   29     -5.03      0.00
    1    5   26     14.46      0.00
    1    5   23     12.07      0.00
    1    5   20      9.07      0.00
    1    5   17    -13.60      0.00
    1    5   14    -12.59      0.00
    1    5   11     29.79      0.00
    1    5    8     54.52      0.00
    1    5    5    -40.00      0.00
    1    5    2    -48.09      0.00
   -5    6    1     75.54      0.00
   -5    6    4     32.02      0.00
   -5    6    7    -47.24      0.00
   -5    6   10    -27.04      0.00
   -5    6   13     14.66      0.00
   -5    6   16      6.94      0.00
   -5    6   19     -2.66      0.00
   -5    6   22     -0.38      0.00
   -5    6   25    -22.40      0.00
   -5    6   28      5.46      0.00
   -5    6   31      8.26      0.00
   -5    6   34      4.09      0.00
   -5    6   37    -14.11      0.00
   -5    6   40    -11.47      0.00
   -5    6   43      3.61      0.00
   -5    6   46     -0.99      0.00
   -5    6   49      0.83      0.00
   -5    6   52      1.93      0.00
   -5    6   55      1.90      0.00
   -5    6   58      2.82      0.00
    0    6   57     -2.02      0.00
    0    6   54     -3.14      0.00
    0    6   51     -1.57      0.00
    0    6   48      4.67      0.00
    0    6   45      1.15      0.00
    0    6   42     -0.82      0.00
    0    6   39     -8.79      0.00
    0    6   36     -4.84      0.00
    0    6   33     17.69      0.00
    0    6   30      7.62      0.00
    0    6   27     12.57      0.00
    0    6   24     -0.46      0.00
    0    6   21    -11.86      0.00
    0    6   18     -3.00      0.00
    0    6   15     26.77      0.00
    0    6   12    -29.71      0.00
    0    6    9   -112.54      0.00
    0    6    6     72.78      0.00
    0    6    3     23.01      0.00
    0    6    0     57.98      0.00
   -6    6    3    -15.68      0.00
   -6    6    6     57.14      0.00
   -6    6    9    -27.88      0.00
   -6    6   12    -20.19      0.00
   -6    6   15     31.18      0.00
   -6    6   18      8.73      0.00
   -6    6   21    -30.86      0.00
   -6    6   24     -2.06      0.00
   -6    6   27     11.85      0.00
   -6    6   30      4.55      0.00
   -6    6   33     -2.32      0.00
   -6    6   36      5.09      0.00
   -6    6   39     -2.57      0.00
   -6    6   42      0.70      0.00
   -6    6   45     -2.74      0.00
   -6    6   48      0.73      0.00
   -6    6   51      1.96      0.00
   -6    6   54      4.24      0.00
   -6    6   57     -2.98      0.00
   -7    6   56      2.11      0.00
   -7    6   53      0.95      0.00
   -7    6   50     -1.72      0.00
   -7    6   47      3.01      0.00
   -7    6   44     -1.85      0.00
   -7    6   41      7.20      0.00
   -7    6   38      5.89      0.00
   -7    6   35    -15.39      0.00
   -7    6   32     -0.45      0.00
   -7    6   29     -2.54      0.00
   -7    6   26      0.50      0.00
   -7    6   23     -8.96      0.00
   -7    6   20      1.29      0.00
   -7    6   17    -10.63      0.00
   -7    6   14     19.54      0.00
   -7    6   11     20.98      0.00
   -7    6    8     -9.82      0.00
   -7    6    5    -16.50      0.00
   -7    6    2     -6.35      0.00
   -1    7    1      5.84      0.00
   -1    7    4     -8.42      0.00
   -1    7    7    -44.49      0.00
   -1    7   10    -25.22      0.00
   -1    7   13      3.47      0.00
   -1    7   16     -2.55      0.00
   -1    7   19    -16.70      0.00
   -1    7   22     -3.21      0.00
   -1    7   25     -7.79      0.00
   -1    7   28      4.19      0.00
   -1    7   31     10.16      0.00
   -1    7   34      0.09      0.00
   -1    7   37     -2.84      0.00
   -1    7   40     -6.00      0.00
   -1    7   43      2.43      0.00
   -1    7   46      0.81      0.00
   -1    7   49      0.66      0.00
   -1    7   52     -1.55      0.00
   -1    7   55     -0.65      0.00
   -7    5   57     -1.78      0.00
   -7    5   54     -0.73      0.00
   -7    5   51      0.00      0.00
   -7    5   48      0.06      0.00
   -7    5   45     -4.63      0.00
   -7    5   42      0.86      0.00
   -7    5   39      3.23      0.00
   -7    5   36      8.98      0.00
   -7    5   33      1.76      0.00
   -7    5   30     -0.74      0.00
   -7    5   27    -10.02      0.00
   -7    5   24      1.49      0.00
   -7    5   21     16.20      0.00
   -7    5   18     -3.40      0.00
   -7    5   15    -18.84      0.00
   -7    5   12      9.20      0.00
   -7    5    9     23.59      0.00
   -7    5    6    -53.97      0.00
   -7    5    3      5.34      0.00
   -2    7    0    101.56      0.00
   -2    7    3     -7.32      0.00
   -2    7    6     29.60      0.00
   -2    7    9    -35.61      0.00
   -2    7   12     11.92      0.00
   -2    7   15    -22.92      0.00
   -2    7   18     -3.69      0.00
   -2    7   21     33.06      0.00
   -2    7   24     -3.61      0.00
   -2    7   27     -3.96      0.00
   -2    7   30      1.54      0.00
   -2    7   33      6.61      0.00
   -2    7   36      1.55      0.00
   -2    7   39      2.25      0.00
   -2    7   42      2.82      0.00
   -2    7   45      0.35      0.00
   -2    7   48     -0.46      0.00
   -2    7   51     -1.43      0.00
   -2    7   54      3.70      0.00
   -2    7   57     -4.86      0.00
   -7    4   58      2.97      0.00
   -7    4   55      0.41      0.00
   -7    4   52     -5.19      0.00
   -7    4   49      2.44      0.00
   -7    4   46     -2.82      0.00
   -7    4   43     -2.17      0.00
   -7    4   40     -4.52      0.00
   -7    4   37     -1.13      0.00
   -7    4   34     -0.93      0.00
   -7    4   31      2.66      0.00
   -7    4   28      4.36      0.00
   -7    4   25     -3.35      0.00
   -7    4   22    -10.20      0.00
   -7    4   19     -7.12      0.00
   -7    4   16     20.78      0.00
   -7    4   13    -10.00      0.00
   -7    4   10    -27.41      0.00
   -7    4    7     16.94      0.00
   -7    4    4    -31.14      0.00
   -7    4    1      8.10      0.00
   -3    7    2     -3.66      0.00
   -3    7    5     28.64      0.00
   -3    7    8     33.52      0.00
   -3    7   11     -3.88      0.00
   -3    7   14     -7.15      0.00
   -3    7   17      6.56      0.00
   -3    7   20     -5.38      0.00
   -3    7   23      1.93      0.00
   -3    7   26     15.86      0.00
   -3    7   29      2.39      0.00
   -3    7   32     -6.56      0.00
   -3    7   35     -9.23      0.00
   -3    7   38      7.41      0.00
   -3    7   41     -1.03      0.00
   -3    7   44     -0.13      0.00
   -3    7   47      3.00      0.00
   -3    7   50     -0.79      0.00
   -3    7   53     -0.59      0.00
   -3    7   56      1.77      0.00
    3    4   56      1.12      0.00
    3    4   53      0.07      0.00
    3    4   50      0.00      0.00
    3    4   47      1.27      0.00
    3    4   44      0.36      0.00
    3    4   41      1.76      0.00
    3    4   38     10.57      0.00
    3    4   35     -8.62      0.00
    3    4   32     -6.37      0.00
    3    4   29      0.77      0.00
    3    4   26     13.92      0.00
    3    4   23      0.06      0.00
    3    4   20     -3.82      0.00
    3    4   17     -0.85      0.00
    3    4   14      0.54      0.00
    3    4   11     -2.16      0.00
    3    4    8     25.94      0.00
    3    4    5     26.14      0.00
    3    4    2    -18.46      0.00
   -4    7    1     44.67      0.00
   -4    7    4    -31.64      0.00
   -4    7    7     11.72      0.00
   -4    7   10    -21.38      0.00
   -4    7   13     -9.00      0.00
   -4    7   16     22.15      0.00
   -4    7   19     -0.92      0.00
   -4    7   22    -11.18      0.00
   -4    7   25     -6.54      0.00
   -4    7   28      9.61      0.00
   -4    7   31      4.20      0.00
   -4    7   34     -5.25      0.00
   -4    7   37     -4.80      0.00
   -4    7   40     -5.79      0.00
   -4    7   43     -3.04      0.00
   -4    7   46     -3.05      0.00
   -4    7   49      3.77      0.00
   -4    7   52     -1.85      0.00
   -4    7   55     -2.17      0.00
   -4    7   58      2.52      0.00
    2    5   57      0.83      0.00
    2    5   54     -0.88      0.00
    2    5   51     -3.28      0.00
    2    5   48      2.30      0.00
    2    5   45     -2.81      0.00
    2    5   42      0.85      0.00
    2    5   39      1.22      0.00
    2    5   36     -1.43      0.00
    2    5   33      4.49      0.00
    2    5   30      1.93      0.00
    2    5   27     -2.40      0.00
    2    5   24     -4.24      0.00
    2    5   21     22.95      0.00
    2    5   18     -4.72      0.00
    2    5   15    -24.07      0.00
    2    5   12     16.64      0.00
    2    5    9    -39.30      0.00
    2    5    6     34.04      0.00
    2    5    3    -34.14      0.00
   -5    7    0    100.48      0.00
   -5    7    3     -3.13      0.00
   -5    7    6    -54.10      0.00
   -5    7    9     26.76      0.00
   -5    7   12     12.92      0.00
   -5    7   15    -18.11      0.00
   -5    7   18      3.69      0.00
   -5    7   21     16.72      0.00
   -5    7   24     -0.75      0.00
   -5    7   27    -12.00      0.00
   -5    7   30      3.16      0.00
   -5    7   33     -0.42      0.00
   -5    7   36      6.15      0.00
   -5    7   39      2.13      0.00
   -5    7   42      3.28      0.00
   -5    7   45     -3.29      0.00
   -5    7   48     -0.50      0.00
   -5    7   51      1.70      0.00
   -5    7   54     -0.42      0.00
   -5    7   57     -1.64      0.00
    1    6   58      2.54      0.00
    1    6   55      2.14      0.00
    1    6   52     -2.54      0.00
    1    6   49     -2.30      0.00
    1    6   46      0.58      0.00
    1    6   43     -2.35      0.00
    1    6   40     -7.76      0.00
    1    6   37     -5.79      0.00
    1    6   34     -0.90      0.00
    1    6   31     11.98      0.00
    1    6   28      4.76      0.00
    1    6   25     -5.06      0.00
    1    6   22     -5.67      0.00
    1    6   19    -23.81      0.00
    1    6   16     -0.82      0.00
    1    6   13     -0.81      0.00
    1    6   10    -17.25      0.00
    1    6    7    -48.86      0.00
    1    6    4     -3.70      0.00
    1    6    1     -7.16      0.00
   -6    7    2     -9.08      0.00
   -6    7    5    -18.70      0.00
   -6    7    8     -6.67      0.00
   -6    7   11     22.52      0.00
   -6    7   14     19.53      0.00
   -6    7   17    -10.60      0.00
   -6    7   20      3.47      0.00
   -6    7   23     -8.91      0.00
   -6    7   26      0.92      0.00
   -6    7   29     -4.41      0.00
   -6    7   32     -0.26      0.00
   -6    7   35    -15.69      0.00
   -6    7   38      5.75      0.00
   -6    7   41      8.88      0.00
   -6    7   44      1.16      0.00
   -6    7   47      3.97      0.00
   -6    7   50     -1.04      0.00
   -6    7   53      1.71      0.00
   -6    7   56      2.59      0.00
    0    7   56      1.68      0.00
    0    7   53      3.12      0.00
    0    7   50     -1.38      0.00
    0    7   47      0.25      0.00
    0    7   44      3.12      0.00
    0    7   41     -2.72      0.00
    0    7   38     -0.91      0.00
    0    7   35      0.72      0.00
    0    7   32      2.52      0.00
    0    7   29      5.09      0.00
    0    7   26      5.92      0.00
    0    7   23     -3.20      0.00
    0    7   20    -13.33      0.00
    0    7   17    -30.55      0.00
    0    7   14     16.52      0.00
    0    7   11    -11.20      0.00
    0    7    8    -14.85      0.00
    0    7    5     60.44      0.00
    0    7    2    -18.58      0.00
   -7    7    1    -69.75      0.00
   -7    7    4     -5.68      0.00
   -7    7    7     13.40      0.00
   -7    7   10     -9.57      0.00
   -7    7   13     -8.22      0.00
   -7    7   16     13.95      0.00
   -7    7   19     16.35      0.00
   -7    7   22    -16.08      0.00
   -7    7   25    -14.80      0.00
   -7    7   28      0.10      0.00
   -7    7   31     -5.92      0.00
   -7    7   34      7.71      0.00
   -7    7   37     -4.20      0.00
   -7    7   40     -8.58      0.00
   -7    7   43     -4.85      0.00
   -7    7   46     -0.49      0.00
   -7    7   49      3.28      0.00
   -7    7   52     -2.55      0.00
   -7    7   55     -1.31      0.00
   -8    7   57      0.44      0.00
   -8    7   54      1.37      0.00
   -8    7   51     -2.79      0.00
   -8    7   48     -0.55      0.00
   -8    7   45     -3.13      0.00
   -8    7   42     -7.39      0.00
   -8    7   39      2.84      0.00
   -8    7   36      9.57      0.00
   -8    7   33      4.54      0.00
   -8    7   30     -4.84      0.00
   -8    7   27     -2.83      0.00
   -8    7   24     -5.11      0.00
   -8    7   21     15.64      0.00
   -8    7   18     -2.29      0.00
   -8    7   15    -15.87      0.00
   -8    7   12     25.67      0.00
   -8    7    9    -23.38      0.00
   -8    7    6     28.61      0.00
   -8    7    3     15.33      0.00
   -1    8    0    -21.67      0.00
   -1    8    3    -15.13      0.00
   -1    8    6     28.23      0.00
   -1    8    9      8.06      0.00
   -1    8   12    -13.69      0.00
   -1    8   15     -7.80      0.00
   -1    8   18      8.73      0.00
   -1    8   21      4.39      0.00
   -1    8   24     -9.66      0.00
   -1    8   27     -6.71      0.00
   -1    8   30     -2.36      0.00
   -1    8   33      6.70      0.00
   -1    8   36      5.54      0.00
   -1    8   39      2.46      0.00
   -1    8   42      0.40      0.00
   -1    8   45     -2.51      0.00
   -1    8   48      1.20      0.00
   -1    8   51     -1.46      0.00
   -1    8   54     -1.38      0.00
   -8    6   55     -0.34      0.00
   -8    6   52     -0.08      0.00
   -8    6   49     -3.17      0.00
   -8    6   46      1.06      0.00
   -8    6   43     -0.17      0.00
   -8    6   40     -7.86      0.00
   -8    6   37      0.29      0.00
   -8    6   34     -5.51      0.00
   -8    6   31     -6.95      0.00
   -8    6   28     -7.15      0.00
   -8    6   25     10.48      0.00
   -8    6   22     15.03      0.00
   -8    6   19    -20.70      0.00
   -8    6   16     -4.40      0.00
   -8    6   13     23.03      0.00
   -8    6   10    -17.98      0.00
   -8    6    7     -5.95      0.00
   -8    6    4    -13.57      0.00
   -8    6    1    -22.68      0.00
   -2    8    2    -70.12      0.00
   -2    8    5     17.27      0.00
   -2    8    8     56.38      0.00
   -2    8   11     -1.82      0.00
   -2    8   14    -32.59      0.00
   -2    8   17     -5.29      0.00
   -2    8   20     13.60      0.00
   -2    8   23     -0.98      0.00
   -2    8   26    -10.54      0.00
   -2    8   29    -11.82      0.00
   -2    8   32     -0.01      0.00
   -2    8   35      4.85      0.00
   -2    8   38     12.48      0.00
   -2    8   41     -1.48      0.00
   -2    8   44     -4.22      0.00
   -2    8   47      1.43      0.00
   -2    8   50      3.07      0.00
   -2    8   53      0.89      0.00
   -2    8   56      0.46      0.00
   -8    5   56     -0.74      0.00
   -8    5   53     -0.08      0.00
   -8    5   50     -0.75      0.00
   -8    5   47     -1.82      0.00
   -8    5   44      1.78      0.00
   -8    5   41      5.36      0.00
   -8    5   38      5.41      0.00
   -8    5   35      0.28      0.00
   -8    5   32     -6.62      0.00
   -8    5   29     -7.88      0.00
   -8    5   26      8.93      0.00
   -8    5   23      7.49      0.00
   -8    5   20     -0.24      0.00
   -8    5   17    -20.08      0.00
   -8    5   14     14.53      0.00
   -8    5   11     21.61      0.00
   -8    5    8     -8.99      0.00
   -8    5    5     11.02      0.00
   -8    5    2    -11.96      0.00
   -3    8    1     36.80      0.00
   -3    8    4     -3.21      0.00
   -3    8    7    -17.09      0.00
   -3    8   10     -1.59      0.00
   -3    8   13     -1.63      0.00
   -3    8   16      3.35      0.00
   -3    8   19     -4.12      0.00
   -3    8   22    -14.41      0.00
   -3    8   25     -0.21      0.00
   -3    8   28     15.17      0.00
   -3    8   31      2.68      0.00
   -3    8   34     -1.18      0.00
   -3    8   37     -5.56      0.00
   -3    8   40     -6.04      0.00
   -3    8   43     -1.00      0.00
   -3    8   46      0.54      0.00
   -3    8   49     -1.66      0.00
   -3    8   52     -1.23      0.00
   -3    8   55     -1.29      0.00
    4    4   57     -0.52      0.00
    4    4   54      0.75      0.00
    4    4   51     -1.45      0.00
    4    4   48     -0.30      0.00
    4    4   45     -2.60      0.00
    4    4   42     -2.63      0.00
    4    4   39     -6.98      0.00
    4    4   36      2.39      0.00
    4    4   33     14.62      0.00
    4    4   30      4.83      0.00
    4    4   27     11.60      0.00
    4    4   24     -3.83      0.00
    4    4   21    -13.95      0.00
    4    4   18     -3.40      0.00
    4    4   15     29.13      0.00
    4    4   12    -14.44      0.00
    4    4    9    -37.24      0.00
    4    4    6     39.99      0.00
    4    4    3     -3.21      0.00
   -4    8    0     62.08      0.00
   -4    8    3     41.88      0.00
   -4    8    6     41.82      0.00
   -4    8    9    -38.34      0.00
   -4    8   12    -15.05      0.00
   -4    8   15     30.14      0.00
   -4    8   18      0.30      0.00
   -4    8   21    -12.13      0.00
   -4    8   24     -1.62      0.00
   -4    8   27     13.78      0.00
   -4    8   30      6.75      0.00
   -4    8   33     12.34      0.00
   -4    8   36     -0.87      0.00
   -4    8   39     -8.42      0.00
   -4    8   42      1.87      0.00
   -4    8   45     -2.32      0.00
   -4    8   48      2.16      0.00
   -4    8   51     -0.86      0.00
   -4    8   54     -1.07      0.00
   -4    8   57     -6.20      0.00
    3    5   55     -0.07      0.00
    3    5   52     -2.39      0.00
    3    5   49     -0.47      0.00
    3    5   46     -1.35      0.00
    3    5   43     -0.45      0.00
    3    5   40     -5.97      0.00
    3    5   37     -4.63      0.00
    3    5   34     -4.38      0.00
    3    5   31      1.20      0.00
    3    5   28     14.48      0.00
    3    5   25     -1.09      0.00
    3    5   22    -15.41      0.00
    3    5   19     -5.98      0.00
    3    5   16      2.94      0.00
    3    5   13     -2.50      0.00
    3    5   10     -0.79      0.00
    3    5    7    -27.64      0.00
    3    5    4      4.78      0.00
    3    5    1     14.51      0.00
   -5    8    2     -7.84      0.00
   -5    8    5     10.03      0.00
   -5    8    8    -10.80      0.00
   -5    8   11     17.24      0.00
   -5    8   14      9.35      0.00
   -5    8   17    -16.12      0.00
   -5    8   20     -1.21      0.00
   -5    8   23      7.90      0.00
   -5    8   26     10.31      0.00
   -5    8   29     -6.41      0.00
   -5    8   32     -7.95      0.00
   -5    8   35     -4.64      0.00
   -5    8   38      3.77      0.00
   -5    8   41      3.45      0.00
   -5    8   44      2.32      0.00
   -5    8   47      1.48      0.00
   -5    8   50     -0.81      0.00
   -5    8   53      0.49      0.00
   -5    8   56      1.52      0.00
    2    6   56     -1.39      0.00
    2    6   53      0.26      0.00
    2    6   50      2.15      0.00
    2    6   47      0.44      0.00
    2    6   44     -3.27      0.00
    2    6   41     -4.27      0.00
    2    6   38     11.93      0.00
    2    6   35      5.69      0.00
    2    6   32     -0.13      0.00
    2    6   29    -10.44      0.00
    2    6   26     -8.21      0.00
    2    6   23     -2.07      0.00
    2    6   20     12.62      0.00
    2    6   17     -3.85      0.00
    2    6   14    -32.47      0.00
    2    6   11     -1.84      0.00
    2    6    8     55.06      0.00
    2    6    5     25.82      0.00
    2    6    2    -37.33      0.00
   -6    8    1    -17.86      0.00
   -6    8    4    -15.91      0.00
   -6    8    7     -2.51      0.00
   -6    8   10    -19.42      0.00
   -6    8   13     22.64      0.00
   -6    8   16     -4.97      0.00
   -6    8   19    -21.02      0.00
   -6    8   22     14.03      0.00
   -6    8   25     14.40      0.00
   -6    8   28     -8.44      0.00
   -6    8   31     -8.84      0.00
   -6    8   34     -3.10      0.00
   -6    8   37      0.59      0.00
   -6    8   40     -6.45      0.00
   -6    8   43      1.47      0.00
   -6    8   46      1.77      0.00
   -6    8   49     -0.66      0.00
   -6    8   52     -0.56      0.00
   -6    8   55     -1.94      0.00
    1    7   54     -1.41      0.00
    1    7   51     -0.52      0.00
    1    7   48     -0.36      0.00
    1    7   45     -1.03      0.00
    1    7   42     -1.51      0.00
    1    7   39     -3.60      0.00
    1    7   36      5.04      0.00
    1    7   33      7.74      0.00
    1    7   30     -0.43      0.00
    1    7   27     -6.62      0.00
    1    7   24     -6.07      0.00
    1    7   21      2.39      0.00
    1    7   18      6.77      0.00
    1    7   15     -8.37      0.00
    1    7   12    -13.78      0.00
    1    7    9      9.48      0.00
    1    7    6     29.44      0.00
    1    7    3     -4.93      0.00
   -7    8    0    -19.72      0.00
   -7    8    3     11.18      0.00
   -7    8    6     31.01      0.00
   -7    8    9    -18.19      0.00
   -7    8   12     17.68      0.00
   -7    8   15    -15.73      0.00
   -7    8   18     -1.35      0.00
   -7    8   21     15.97      0.00
   -7    8   24     -3.65      0.00
   -7    8   27     -2.45      0.00
   -7    8   30     -5.32      0.00
   -7    8   33      5.94      0.00
   -7    8   36      9.69      0.00
   -7    8   39      1.60      0.00
   -7    8   42     -5.61      0.00
   -7    8   45      0.20      0.00
   -7    8   48     -0.27      0.00
   -7    8   51     -1.46      0.00
   -7    8   54      2.43      0.00
   -7    8   57     -1.05      0.00
    0    8   55      1.71      0.00
    0    8   52     -0.62      0.00
    0    8   49     -1.14      0.00
    0    8   46     -7.65      0.00
    0    8   43     -0.34      0.00
    0    8   40      5.31      0.00
    0    8   37     -3.23      0.00
    0    8   34    -18.18      0.00
    0    8   31     -4.71      0.00
    0    8   28      8.08      0.00
    0    8   25      2.93      0.00
    0    8   22      2.98      0.00
    0    8   19    -14.59      0.00
    0    8   16     -2.24      0.00
    0    8   13     23.06      0.00
    0    8   10     17.88      0.00
    0    8    7    -15.32      0.00
    0    8    4    -57.81      0.00
    0    8    1     11.00      0.00
   -8    8    2     13.20      0.00
   -8    8    5     18.62      0.00
   -8    8    8      1.43      0.00
   -8    8   11     -4.75      0.00
   -8    8   14     -2.95      0.00
   -8    8   17     10.54      0.00
   -8    8   20      7.69      0.00
   -8    8   23     -5.89      0.00
   -8    8   26     -8.29      0.00
   -8    8   29     -8.08      0.00
   -8    8   32      1.09      0.00
   -8    8   35      2.45      0.00
   -8    8   38     -2.19      0.00
   -8    8   41     -0.51      0.00
   -8    8   44      4.42      0.00
   -8    8   47     -1.22      0.00
   -8    8   50     -0.93      0.00
   -8    8   53      1.69      0.00
   -8    8   56      0.08      0.00
   -9    8   55      0.66      0.00
   -9    8   52     -0.82      0.00
   -9    8   49      0.58      0.00
   -9    8   46     -2.73      0.00
   -9    8   43      1.03      0.00
   -9    8   40     -6.69      0.00
   -9    8   37     -5.64      0.00
   -9    8   34     -2.43      0.00
   -9    8   31      5.90      0.00
   -9    8   28     -3.47      0.00
   -9    8   25     -0.72      0.00
   -9    8   22     -6.21      0.00
   -9    8   19     10.08      0.00
   -9    8   16      4.97      0.00
   -9    8   13     -6.97      0.00
   -9    8   10     -7.56      0.00
   -9    8    7    -27.06      0.00
   -9    8    4      4.07      0.00
   -9    8    1     23.90      0.00
   -1    9    2    -23.40      0.00
   -1    9    5     -3.08      0.00
   -1    9    8     -2.35      0.00
   -1    9   11     39.45      0.00
   -1    9   14     -5.31      0.00
   -1    9   17      2.75      0.00
   -1    9   20     -1.62      0.00
   -1    9   23     -0.87      0.00
   -1    9   26     10.44      0.00
   -1    9   29     -3.83      0.00
   -1    9   32     -3.15      0.00
   -1    9   35     -5.42      0.00
   -1    9   38      4.76      0.00
   -1    9   41     -2.37      0.00
   -1    9   44     -2.70      0.00
   -1    9   47      2.25      0.00
   -1    9   50      0.23      0.00
   -1    9   53     -1.61      0.00
   -9    7   56     -0.91      0.00
   -9    7   53      3.31      0.00
   -9    7   50     -0.34      0.00
   -9    7   47     -3.08      0.00
   -9    7   44      3.47      0.00
   -9    7   41      5.26      0.00
   -9    7   38     -1.77      0.00
   -9    7   35     -9.60      0.00
   -9    7   32      7.29      0.00
   -9    7   29      1.57      0.00
   -9    7   26      1.72      0.00
   -9    7   23      2.41      0.00
   -9    7   20     -3.23      0.00
   -9    7   17    -16.43      0.00
   -9    7   14      1.69      0.00
   -9    7   11     20.81      0.00
   -9    7    8    -14.92      0.00
   -9    7    5     26.91      0.00
   -9    7    2     -2.53      0.00
   -2    9    1    -40.32      0.00
   -2    9    4    -34.20      0.00
   -2    9    7     -4.21      0.00
   -2    9   10     -2.01      0.00
   -2    9   13      5.57      0.00
   -2    9   16      7.61      0.00
   -2    9   19      1.17      0.00
   -2    9   22      1.36      0.00
   -2    9   25     -7.00      0.00
   -2    9   28     -9.84      0.00
   -2    9   31     -0.77      0.00
   -2    9   34      5.70      0.00
   -2    9   37     -0.51      0.00
   -2    9   40     -6.91      0.00
   -2    9   43      0.37      0.00
   -2    9   46     -3.24      0.00
   -2    9   49     -0.62      0.00
   -2    9   52     -0.48      0.00
   -9    6   54     -0.43      0.00
   -9    6   51     -0.41      0.00
   -9    6   48     -1.21      0.00
   -9    6   45     -3.56      0.00
   -9    6   42     -1.99      0.00
   -9    6   39      8.74      0.00
   -9    6   36      2.58      0.00
   -9    6   33      1.40      0.00
   -9    6   30     -2.86      0.00
   -9    6   27      2.53      0.00
   -9    6   24     -2.05      0.00
   -9    6   21      6.09      0.00
   -9    6   18      9.86      0.00
   -9    6   15    -13.93      0.00
   -9    6   12     -9.69      0.00
   -9    6    9     16.94      0.00
   -9    6    6     21.74      0.00
   -9    6    3     -9.51      0.00
   -3    9    0      7.62      0.00
   -3    9    3    -17.58      0.00
   -3    9    6     27.09      0.00
   -3    9    9    -16.94      0.00
   -3    9   12     -7.54      0.00
   -3    9   15     11.25      0.00
   -3    9   18     -3.44      0.00
   -3    9   21      5.04      0.00
   -3    9   24      6.91      0.00
   -3    9   27     -2.91      0.00
   -3    9   30     -7.75      0.00
   -3    9   33      2.00      0.00
   -3    9   36      7.83      0.00
   -3    9   39      1.75      0.00
   -3    9   42     -4.18      0.00
   -3    9   45     -0.19      0.00
   -3    9   48      1.18      0.00
   -3    9   51     -5.27      0.00
   -3    9   54     -2.66      0.00
   -9    5   55     -2.00      0.00
   -9    5   52     -0.93      0.00
   -9    5   49     -1.67      0.00
   -9    5   46     -2.95      0.00
   -9    5   43      3.09      0.00
   -9    5   40     -5.05      0.00
   -9    5   37     -4.10      0.00
   -9    5   34     -0.83      0.00
   -9    5   31      6.54      0.00
   -9    5   28     -5.42      0.00
   -9    5   25    -16.13      0.00
   -9    5   22      6.51      0.00
   -9    5   19     -0.69      0.00
   -9    5   16     -4.23      0.00
   -9    5   13      9.41      0.00
   -9    5   10      2.89      0.00
   -9    5    7      6.06      0.00
   -9    5    4    -35.71      0.00
   -9    5    1     14.55      0.00
   -4    9    2     10.58      0.00
   -4    9    5     -0.37      0.00
   -4    9    8     11.99      0.00
   -4    9   11      6.95      0.00
   -4    9   14      8.76      0.00
   -4    9   17     -7.70      0.00
   -4    9   20     -3.49      0.00
   -4    9   23     -1.89      0.00
   -4    9   26      3.23      0.00
   -4    9   29     -2.56      0.00
   -4    9   32      5.02      0.00
   -4    9   35     -6.24      0.00
   -4    9   38     -3.91      0.00
   -4    9   41      4.79      0.00
   -4    9   44      3.52      0.00
   -4    9   47      1.85      0.00
   -4    9   50     -3.01      0.00
   -4    9   53      0.34      0.00
   -4    9   56      2.43      0.00
    4    5   56      4.36      0.00
    4    5   53      1.33      0.00
    4    5   50     -1.02      0.00
    4    5   47      0.00      0.00
    4    5   44      0.52      0.00
    4    5   41      4.77      0.00
    4    5   38     -4.29      0.00
    4    5   35     -2.47      0.00
    4    5   32      4.98      0.00
    4    5   29     -1.55      0.00
    4    5   26      5.13      0.00
    4    5   23      1.28      0.00
    4    5   20     -4.83      0.00
    4    5   17     -8.53      0.00
    4    5   14     10.59      0.00
    4    5   11      4.08      0.00
    4    5    8     13.22      0.00
    4    5    5     -0.76      0.00
    4    5    2      6.22      0.00
   -5    9    1     25.06      0.00
   -5    9    4    -31.66      0.00
   -5    9    7      4.26      0.00
   -5    9   10      7.26      0.00
   -5    9   13      9.44      0.00
   -5    9   16     -7.55      0.00
   -5    9   19      4.04      0.00
   -5    9   22      3.09      0.00
   -5    9   25    -16.90      0.00
   -5    9   28     -0.60      0.00
   -5    9   31      9.08      0.00
   -5    9   34     -1.05      0.00
   -5    9   37     -4.03      0.00
   -5    9   40     -3.32      0.00
   -5    9   43      0.20      0.00
   -5    9   46     -2.64      0.00
   -5    9   49      1.93      0.00
   -5    9   52      0.26      0.00
   -5    9   55     -2.27      0.00
    3    6   54      0.68      0.00
    3    6   51     -4.26      0.00
    3    6   48      2.02      0.00
    3    6   45      1.60      0.00
    3    6   42     -3.92      0.00
    3    6   39     -1.20      0.00
    3    6   36      5.82      0.00
    3    6   33      3.64      0.00
    3    6   30     -7.10      0.00
    3    6   27      3.51      0.00
    3    6   24      6.92      0.00
    3    6   21      2.30      0.00
    3    6   18     -3.53      0.00
    3    6   15     11.26      0.00
    3    6   12     -4.41      0.00
    3    6    9    -24.40      0.00
    3    6    6     23.67      0.00
    3    6    3     -1.27      0.00
   -6    9    0      8.08      0.00
   -6    9    3     -4.77      0.00
   -6    9    6     16.77      0.00
   -6    9    9     16.62      0.00
   -6    9   12    -12.17      0.00
   -6    9   15    -11.70      0.00
   -6    9   18      6.22      0.00
   -6    9   21      2.98      0.00
   -6    9   24     -2.55      0.00
   -6    9   27      2.84      0.00
   -6    9   30      0.18      0.00
   -6    9   33      2.08      0.00
   -6    9   36      2.10      0.00
   -6    9   39     10.22      0.00
   -6    9   42     -1.75      0.00
   -6    9   45     -0.55      0.00
   -6    9   48     -3.11      0.00
   -6    9   51     -0.68      0.00
   -6    9   54     -0.14      0.00
    2    7   55      3.52      0.00
    2    7   52     -1.92      0.00
    2    7   49     -0.92      0.00
    2    7   46     -1.81      0.00
    2    7   43      3.81      0.00
    2    7   40     -7.93      0.00
    2    7   37     -2.23      0.00
    2    7   34      5.57      0.00
    2    7   31     -0.43      0.00
    2    7   28     -8.88      0.00
    2    7   25     -6.30      0.00
    2    7   22      3.03      0.00
    2    7   19     -2.57      0.00
    2    7   16      8.78      0.00
    2    7   13      5.40      0.00
    2    7   10      2.00      0.00
    2    7    7     -8.09      0.00
    2    7    4    -30.54      0.00
    2    7    1    -38.74      0.00
   -7    9    2      0.01      0.00
   -7    9    5     25.44      0.00
   -7    9    8    -17.96      0.00
   -7    9   11     23.00      0.00
   -7    9   14     -6.61      0.00
   -7    9   17    -15.28      0.00
   -7    9   20     -7.88      0.00
   -7    9   23      3.43      0.00
   -7    9   26      0.43      0.00
   -7    9   29      0.01      0.00
   -7    9   32      6.46      0.00
   -7    9   35     -7.74      0.00
   -7    9   38     -3.09      0.00
   -7    9   41      2.51      0.00
   -7    9   44      3.42      0.00
   -7    9   47      1.38      0.00
   -7    9   50      0.33      0.00
   -7    9   53      1.21      0.00
   -7    9   56     -0.61      0.00
    1    8   53      2.49      0.00
    1    8   50      1.44      0.00
    1    8   47      2.07      0.00
    1    8   44     -0.93      0.00
    1    8   41     -4.35      0.00
    1    8   38      2.35      0.00
    1    8   35     -6.52      0.00
    1    8   32     -1.39      0.00
    1    8   29     -2.90      0.00
    1    8   26      9.87      0.00
    1    8   23     -1.43      0.00
    1    8   20      0.77      0.00
    1    8   17      2.57      0.00
    1    8   14     -5.18      0.00
    1    8   11     38.53      0.00
    1    8    8      1.22      0.00
    1    8    5     -2.82      0.00
    1    8    2    -23.85      0.00
   -8    9    1     23.31      0.00
   -8    9    4      4.99      0.00
   -8    9    7    -24.20      0.00
   -8    9   10    -10.08      0.00
   -8    9   13     -6.22      0.00
   -8    9   16      1.43      0.00
   -8    9   19      7.96      0.00
   -8    9   22     -6.99      0.00
   -8    9   25     -1.26      0.00
   -8    9   28     -2.65      0.00
   -8    9   31      6.31      0.00
   -8    9   34     -6.17      0.00
   -8    9   37     -4.15      0.00
   -8    9   40     -7.88      0.00
   -8    9   43     -1.48      0.00
   -8    9   46     -1.76      0.00
   -8    9   49     -1.77      0.00
   -8    9   52      1.15      0.00
   -8    9   55      2.58      0.00
    0    9   54      3.56      0.00
    0    9   51     -0.32      0.00
    0    9   48     -1.89      0.00
    0    9   45     -0.17      0.00
    0    9   42     -2.98      0.00
    0    9   39     -1.55      0.00
    0    9   36      1.58      0.00
    0    9   33     -2.88      0.00
    0    9   30     -9.62      0.00
    0    9   27      7.36      0.00
    0    9   24     15.16      0.00
    0    9   21      5.99      0.00
    0    9   18     -9.66      0.00
    0    9   15      7.05      0.00
    0    9   12      4.33      0.00
    0    9    9     -0.33      0.00
    0    9    6     -3.77      0.00
    0    9    3     35.10      0.00
    0    9    0     27.38      0.00
   -9    9    3     -2.46      0.00
   -9    9    6     13.02      0.00
   -9    9    9     -3.75      0.00
   -9    9   12    -16.28      0.00
   -9    9   15     -9.36      0.00
   -9    9   18      5.92      0.00
   -9    9   21     17.05      0.00
   -9    9   24     -1.15      0.00
   -9    9   27      3.43      0.00
   -9    9   30     -2.54      0.00
   -9    9   33     -3.19      0.00
   -9    9   36      0.01      0.00
   -9    9   39      3.79      0.00
   -9    9   42      4.86      0.00
   -9    9   45     -6.50      0.00
   -9    9   48     -0.42      0.00
   -9    9   51      2.79      0.00
   -9    9   54     -3.71      0.00
  -10    9   53     -1.55      0.00
  -10    9   50      1.32      0.00
  -10    9   47      2.17      0.00
  -10    9   44     -1.46      0.00
  -10    9   41      1.10      0.00
  -10    9   38      3.90      0.00
  -10    9   35     -1.30      0.00
  -10    9   32     -5.59      0.00
  -10    9   29      0.86      0.00
  -10    9   26      4.84      0.00
  -10    9   23     -2.75      0.00
  -10    9   20     -6.18      0.00
  -10    9   17     -1.40      0.00
  -10    9   14     10.83      0.00
  -10    9   11      4.90      0.00
  -10    9    8     -5.55      0.00
  -10    9    5     -3.55      0.00
  -10    9    2    -18.14      0.00
   -1   10    1      9.09      0.00
   -1   10    4     10.60      0.00
   -1   10    7     -8.75      0.00
   -1   10   10     -5.16      0.00
   -1   10   13     -4.24      0.00
   -1   10   16     -2.58      0.00
   -1   10   19      4.48      0.00
   -1   10   22     -7.87      0.00
   -1   10   25     -2.69      0.00
   -1   10   28      8.04      0.00
   -1   10   31      2.77      0.00
   -1   10   34     -3.79      0.00
   -1   10   37     -3.19      0.00
   -1   10   40     -2.91      0.00
   -1   10   43     -3.09      0.00
   -1   10   46     -1.36      0.00
   -1   10   49      0.77      0.00
   -1   10   52      2.07      0.00
  -10    8   54     -0.49      0.00
  -10    8   51     -0.57      0.00
  -10    8   48     -1.23      0.00
  -10    8   45     -2.49      0.00
  -10    8   42      0.97      0.00
  -10    8   39      2.71      0.00
  -10    8   36     -0.41      0.00
  -10    8   33      4.73      0.00
  -10    8   30      9.27      0.00
  -10    8   27     11.32      0.00
  -10    8   24     -1.27      0.00
  -10    8   21    -10.29      0.00
  -10    8   18     -4.37      0.00
  -10    8   15     14.12      0.00
  -10    8   12     -4.89      0.00
  -10    8    9     -9.51      0.00
  -10    8    6     -7.06      0.00
  -10    8    3     -8.56      0.00
   -2   10    0     33.19      0.00
   -2   10    3     20.45      0.00
   -2   10    6     -8.15      0.00
   -2   10    9     -8.16      0.00
   -2   10   12     -0.40      0.00
   -2   10   15      8.91      0.00
   -2   10   18      3.99      0.00
   -2   10   21      1.02      0.00
   -2   10   24     -9.55      0.00
   -2   10   27      2.29      0.00
   -2   10   30     15.83      0.00
   -2   10   33     12.30      0.00
   -2   10   36     -8.75      0.00
   -2   10   39     -5.39      0.00
   -2   10   42      0.68      0.00
   -2   10   45      2.88      0.00
   -2   10   48     -0.33      0.00
   -2   10   51     -2.98      0.00
  -10    7   55      0.64      0.00
  -10    7   52      2.10      0.00
  -10    7   49     -0.39      0.00
  -10    7   46     -0.28      0.00
  -10    7   43     -0.03      0.00
  -10    7   40     -4.39      0.00
  -10    7   37      0.11      0.00
  -10    7   34     -5.10      0.00
  -10    7   31      1.08      0.00
  -10    7   28      4.14      0.00
  -10    7   25     -0.32      0.00
  -10    7   22     -6.44      0.00
  -10    7   19     -1.32      0.00
  -10    7   16      3.89      0.00
  -10    7   13     -7.84      0.00
  -10    7   10    -10.36      0.00
  -10    7    7    -10.13      0.00
  -10    7    4     -3.31      0.00
  -10    7    1      1.13      0.00
   -3   10    2    -17.97      0.00
   -3   10    5     -9.67      0.00
   -3   10    8    -10.99      0.00
   -3   10   11     11.20      0.00
   -3   10   14     -0.40      0.00
   -3   10   17      1.97      0.00
   -3   10   20     -2.93      0.00
   -3   10   23      6.36      0.00
   -3   10   26      9.58      0.00
   -3   10   29     -9.64      0.00
   -3   10   32      0.32      0.00
   -3   10   35     -3.89      0.00
   -3   10   38      1.60      0.00
   -3   10   41      1.69      0.00
   -3   10   44      2.04      0.00
   -3   10   47      0.01      0.00
   -3   10   50     -2.84      0.00
   -3   10   53     -0.68      0.00
  -10    6   53      0.18      0.00
  -10    6   50      2.53      0.00
  -10    6   47      0.43      0.00
  -10    6   44      3.53      0.00
  -10    6   41      0.00      0.00
  -10    6   38      7.31      0.00
  -10    6   35      7.18      0.00
  -10    6   32     -1.67      0.00
  -10    6   29    -12.77      0.00
  -10    6   26     -7.99      0.00
  -10    6   23     -4.39      0.00
  -10    6   20     12.17      0.00
  -10    6   17      5.49      0.00
  -10    6   14    -17.52      0.00
  -10    6   11     -2.86      0.00
  -10    6    8     17.54      0.00
  -10    6    5     23.32      0.00
  -10    6    2      0.05      0.00
   -4   10    1    -12.28      0.00
   -4   10    4    -45.29      0.00
   -4   10    7    -18.37      0.00
   -4   10   10     20.53      0.00
   -4   10   13      9.76      0.00
   -4   10   16     -6.72      0.00
   -4   10   19    -12.39      0.00
   -4   10   22      4.03      0.00
   -4   10   25      8.34      0.00
   -4   10   28      3.77      0.00
   -4   10   31     -2.47      0.00
   -4   10   34    -13.69      0.00
   -4   10   37     -4.13      0.00
   -4   10   40      4.31      0.00
   -4   10   43      1.10      0.00
   -4   10   46     -0.50      0.00
   -4   10   49      0.05      0.00
   -4   10   52     -2.64      0.00
    5    5   54      2.47      0.00
    5    5   51     -1.77      0.00
    5    5   48      1.40      0.00
    5    5   45     -1.98      0.00
    5    5   42      0.85      0.00
    5    5   39      1.84      0.00
    5    5   36     -2.17      0.00
    5    5   33      9.95      0.00
    5    5   30      2.20      0.00
    5    5   27     -5.79      0.00
    5    5   24     -6.79      0.00
    5    5   21      9.43      0.00
    5    5   18     -3.08      0.00
    5    5   15     -9.16      0.00
    5    5   12     13.08      0.00
    5    5    9     -6.74      0.00
    5    5    6     15.10      0.00
    5    5    3     -2.55      0.00
   -5   10    0     18.17      0.00
   -5   10    3      0.64      0.00
   -5   10    6      8.47      0.00
   -5   10    9     -5.85      0.00
   -5   10   12     15.51      0.00
   -5   10   15     -6.55      0.00
   -5   10   18      1.90      0.00
   -5   10   21      8.89      0.00
   -5   10   24     -6.55      0.00
   -5   10   27     -6.91      0.00
   -5   10   30      1.86      0.00
   -5   10   33      9.16      0.00
   -5   10   36      1.58      0.00
   -5   10   39      4.92      0.00
   -5   10   42      0.36      0.00
   -5   10   45      0.37      0.00
   -5   10   48      1.43      0.00
   -5   10   51     -0.23      0.00
   -5   10   54      1.08      0.00
    4    6   55      2.19      0.00
    4    6   52      0.96      0.00
    4    6   49      1.49      0.00
    4    6   46     -2.60      0.00
    4    6   43     -0.03      0.00
    4    6   40      3.53      0.00
    4    6   37     -4.93      0.00
    4    6   34    -16.26      0.00
    4    6   31     -1.36      0.00
    4    6   28      4.34      0.00
    4    6   25     12.96      0.00
    4    6   22      1.87      0.00
    4    6   19    -14.96      0.00
    4    6   16     -7.61      0.00
    4    6   13      6.84      0.00
    4    6   10     21.13      0.00
    4    6    7    -18.04      0.00
    4    6    4    -41.87      0.00
    4    6    1    -17.75      0.00
   -6   10    2      5.12      0.00
   -6   10    5     26.33      0.00
   -6   10    8     14.15      0.00
   -6   10   11     -6.87      0.00
   -6   10   14    -20.44      0.00
   -6   10   17     10.14      0.00
   -6   10   20      8.26      0.00
   -6   10   23     -6.84      0.00
   -6   10   26     -6.67      0.00
   -6   10   29     -9.33      0.00
   -6   10   32     -0.08      0.00
   -6   10   35      5.58      0.00
   -6   10   38      5.22      0.00
   -6   10   41      1.67      0.00
   -6   10   44      1.98      0.00
   -6   10   47      5.28      0.00
   -6   10   50      0.04      0.00
   -6   10   53     -2.16      0.00
    3    7   53      1.12      0.00
    3    7   50      0.42      0.00
    3    7   47      2.33      0.00
    3    7   44      1.33      0.00
    3    7   41     -1.83      0.00
    3    7   38      1.54      0.00
    3    7   35     -1.41      0.00
    3    7   32      0.23      0.00
    3    7   29     -6.69      0.00
    3    7   26      8.55      0.00
    3    7   23      6.47      0.00
    3    7   20     -0.94      0.00
    3    7   17      2.53      0.00
    3    7   14      1.90      0.00
    3    7   11     16.84      0.00
    3    7    8     -9.93      0.00
    3    7    5    -11.21      0.00
    3    7    2    -20.72      0.00
   -7   10    1      0.94      0.00
   -7   10    4     -1.98      0.00
   -7   10    7    -11.24      0.00
   -7   10   10     -9.75      0.00
   -7   10   13     -4.06      0.00
   -7   10   16      2.50      0.00
   -7   10   19      1.72      0.00
   -7   10   22    -10.57      0.00
   -7   10   25     -1.57      0.00
   -7   10   28      4.10      0.00
   -7   10   31      4.53      0.00
   -7   10   34     -8.03      0.00
   -7   10   37     -0.28      0.00
   -7   10   40     -6.49      0.00
   -7   10   43      1.34      0.00
   -7   10   46     -0.67      0.00
   -7   10   49      2.29      0.00
   -7   10   52     -0.36      0.00
   -7   10   55     -3.75      0.00
    2    8   54     -3.10      0.00
    2    8   51      0.26      0.00
    2    8   48      0.54      0.00
    2    8   45      1.59      0.00
    2    8   42      1.73      0.00
    2    8   39     -7.61      0.00
    2    8   36     -7.61      0.00
    2    8   33     10.46      0.00
    2    8   30     15.81      0.00
    2    8   27      1.36      0.00
    2    8   24    -10.61      0.00
    2    8   21      1.31      0.00
    2    8   18      6.98      0.00
    2    8   15     14.04      0.00
    2    8   12     -2.88      0.00
    2    8    9     -3.29      0.00
    2    8    6    -11.27      0.00
    2    8    3     11.99      0.00
   -8   10    0     37.40      0.00
   -8   10    3     -8.77      0.00
   -8   10    6    -10.55      0.00
   -8   10    9     -8.72      0.00
   -8   10   12     -8.92      0.00
   -8   10   15     16.68      0.00
   -8   10   18     -3.10      0.00
   -8   10   21    -12.31      0.00
   -8   10   24     -2.65      0.00
   -8   10   27      9.09      0.00
   -8   10   30      6.79      0.00
   -8   10   33      3.53      0.00
   -8   10   36     -4.00      0.00
   -8   10   39      2.61      0.00
   -8   10   42     -1.62      0.00
   -8   10   45     -1.97      0.00
   -8   10   48      1.08      0.00
   -8   10   51     -1.16      0.00
   -8   10   54     -1.47      0.00
    1    9   52     -1.89      0.00
    1    9   49      3.74      0.00
    1    9   46     -4.16      0.00
    1    9   43     -2.90      0.00
    1    9   40     -2.59      0.00
    1    9   37     -4.53      0.00
    1    9   34     -0.99      0.00
    1    9   31      1.46      0.00
    1    9   28      8.47      0.00
    1    9   25     -3.99      0.00
    1    9   22     -6.94      0.00
    1    9   19      3.32      0.00
    1    9   16     -0.16      0.00
    1    9   13     -0.92      0.00
    1    9   10     -6.88      0.00
    1    9    7     -8.87      0.00
    1    9    4      9.22      0.00
    1    9    1      7.51      0.00
   -9   10    2    -15.18      0.00
   -9   10    5     -3.91      0.00
   -9   10    8     -1.14      0.00
   -9   10   11      5.68      0.00
   -9   10   14      6.23      0.00
   -9   10   17     -2.55      0.00
   -9   10   20     -6.68      0.00
   -9   10   23     -3.68      0.00
   -9   10   26      3.14      0.00
   -9   10   29     -1.19      0.00
   -9   10   32     -9.78      0.00
   -9   10   35     -2.27      0.00
   -9   10   38      2.95      0.00
   -9   10   41      0.92      0.00
   -9   10   44     -1.47      0.00
   -9   10   47      1.87      0.00
   -9   10   50      0.30      0.00
   -9   10   53     -1.42      0.00
    0   10   50      2.15      0.00
    0   10   47      0.89      0.00
    0   10   44     -1.05      0.00
    0   10   41     -5.98      0.00
    0   10   38      0.32      0.00
    0   10   35      7.22      0.00
    0   10   32      4.80      0.00
    0   10   29    -12.27      0.00
    0   10   26     -5.84      0.00
    0   10   23      6.23      0.00
    0   10   20     -0.91      0.00
    0   10   17      0.59      0.00
    0   10   14     -3.61      0.00
    0   10   11     -2.32      0.00
    0   10    8      0.24      0.00
    0   10    5     18.27      0.00
    0   10    2      4.83      0.00
  -10   10    1    -30.94      0.00
  -10   10    4    -21.91      0.00
  -10   10    7     11.17      0.00
  -10   10   10      1.49      0.00
  -10   10   13      7.08      0.00
  -10   10   16    -14.79      0.00
  -10   10   19     -4.40      0.00
  -10   10   22      9.74      0.00
  -10   10   25      0.55      0.00
  -10   10   28      1.44      0.00
  -10   10   31     -7.68      0.00
  -10   10   34     -7.82      0.00
  -10   10   37     -0.13      0.00
  -10   10   40     -2.97      0.00
  -10   10   43     -3.96      0.00
  -10   10   46     -1.13      0.00
  -10   10   49      0.79      0.00
  -10   10   52     -3.77      0.00
  -11   10   51     -4.48      0.00
  -11   10   48      0.84      0.00
  -11   10   45      1.35      0.00
  -11   10   42     -1.28      0.00
  -11   10   39     -1.98      0.00
  -11   10   36      4.68      0.00
  -11   10   33      5.52      0.00
  -11   10   30     -3.15      0.00
  -11   10   27      5.29      0.00
  -11   10   24      1.09      0.00
  -11   10   21      3.00      0.00
  -11   10   18     -7.90      0.00
  -11   10   15     -3.75      0.00
  -11   10   12      5.27      0.00
  -11   10    9      0.48      0.00
  -11   10    6     11.07      0.00
  -11   10    3     -4.14      0.00
   -1   11    0     -0.05      0.00
   -1   11    3     -4.04      0.00
   -1   11    6     10.08      0.00
   -1   11    9      8.56      0.00
   -1   11   12     -3.69      0.00
   -1   11   15    -11.37      0.00
   -1   11   18      0.08      0.00
   -1   11   21      4.10      0.00
   -1   11   24     -5.88      0.00
   -1   11   27     -1.37      0.00
   -1   11   30     -1.94      0.00
   -1   11   33      4.45      0.00
   -1   11   36     -2.41      0.00
   -1   11   39      0.55      0.00
   -1   11   42      0.31      0.00
   -1   11   45      0.81      0.00
   -1   11   48      1.97      0.00
  -11    9   52     -3.25      0.00
  -11    9   49      0.91      0.00
  -11    9   46     -0.80      0.00
  -11    9   43     -1.48      0.00
  -11    9   40     -5.45      0.00
  -11    9   37     -1.61      0.00
  -11    9   34      6.23      0.00
  -11    9   31     -1.06      0.00
  -11    9   28     -3.55      0.00
  -11    9   25     -2.92      0.00
  -11    9   22     -5.37      0.00
  -11    9   19     -2.94      0.00
  -11    9   16     13.79      0.00
  -11    9   13     13.95      0.00
  -11    9   10    -21.20      0.00
  -11    9    7     -5.20      0.00
  -11    9    4     -2.05      0.00
  -11    9    1    -22.76      0.00
   -2   11    2     -4.05      0.00
   -2   11    5      7.78      0.00
   -2   11    8      4.41      0.00
   -2   11   11      7.23      0.00
   -2   11   14     -6.38      0.00
   -2   11   17      4.81      0.00
   -2   11   20    -10.48      0.00
   -2   11   23     -7.30      0.00
   -2   11   26      3.02      0.00
   -2   11   29      7.38      0.00
   -2   11   32      4.93      0.00
   -2   11   35     -8.70      0.00
   -2   11   38     -0.77      0.00
   -2   11   41      2.99      0.00
   -2   11   44     -0.11      0.00
   -2   11   47      3.80      0.00
   -2   11   50      1.73      0.00
  -11    8   53      1.53      0.00
  -11    8   50      1.81      0.00
  -11    8   47     -0.41      0.00
  -11    8   44      2.37      0.00
  -11    8   41      4.12      0.00
  -11    8   38     -0.93      0.00
  -11    8   35     -2.76      0.00
  -11    8   32      5.13      0.00
  -11    8   29      0.26      0.00
  -11    8   26      1.35      0.00
  -11    8   23     -1.66      0.00
  -11    8   20     -7.19      0.00
  -11    8   17     -1.26      0.00
  -11    8   14      3.58      0.00
  -11    8   11     10.82      0.00
  -11    8    8     -0.17      0.00
  -11    8    5    -18.30      0.00
  -11    8    2      8.04      0.00
   -3   11    1     10.21      0.00
   -3   11    4     -8.54      0.00
   -3   11    7    -15.49      0.00
   -3   11   10     -6.82      0.00
   -3   11   13      4.26      0.00
   -3   11   16      1.76      0.00
   -3   11   19      1.11      0.00
   -3   11   22     -3.13      0.00
   -3   11   25     -4.85      0.00
   -3   11   28      2.06      0.00
   -3   11   31      7.44      0.00
   -3   11   34     -2.56      0.00
   -3   11   37     -2.98      0.00
   -3   11   40     -1.77      0.00
   -3   11   43     -0.97      0.00
   -3   11   46     -2.04      0.00
   -3   11   49     -0.06      0.00
  -11    7   54      0.47      0.00
  -11    7   51      2.42      0.00
  -11    7   48      2.31      0.00
  -11    7   45      0.11      0.00
  -11    7   42      0.54      0.00
  -11    7   39     -0.90      0.00
  -11    7   36      6.85      0.00
  -11    7   33     -0.36      0.00
  -11    7   30     -0.43      0.00
  -11    7   27     -1.12      0.00
  -11    7   24      3.17      0.00
  -11    7   21     12.85      0.00
  -11    7   18     -4.21      0.00
  -11    7   15      0.44      0.00
  -11    7   12     -8.41      0.00
  -11    7    9    -15.96      0.00
  -11    7    6     16.94      0.00
  -11    7    3     10.43      0.00
   -4   11    0     15.10      0.00
   -4   11    3     -5.60      0.00
   -4   11    6      4.79      0.00
   -4   11    9     -0.49      0.00
   -4   11   12     -7.57      0.00
   -4   11   15     -1.01      0.00
   -4   11   18      5.24      0.00
   -4   11   21     -4.57      0.00
   -4   11   24      6.84      0.00
   -4   11   27     10.40      0.00
   -4   11   30     -5.59      0.00
   -4   11   33      0.99      0.00
   -4   11   36      3.05      0.00
   -4   11   39      6.18      0.00
   -4   11   42      0.15      0.00
   -4   11   45     -1.60      0.00
   -4   11   48     -3.30      0.00
   -4   11   51      1.30      0.00
  -11    6   52      0.08      0.00
  -11    6   49      1.86      0.00
  -11    6   46      1.79      0.00
  -11    6   43      2.20      0.00
  -11    6   40     -6.26      0.00
  -11    6   37     -0.10      0.00
  -11    6   34      4.81      0.00
  -11    6   31     -4.07      0.00
  -11    6   28     -6.16      0.00
  -11    6   25      0.57      0.00
  -11    6   22     -6.82      0.00
  -11    6   19     -3.89      0.00
  -11    6   16     11.20      0.00
  -11    6   13     -8.40      0.00
  -11    6   10     -7.80      0.00
  -11    6    7    -11.74      0.00
  -11    6    4     13.21      0.00
  -11    6    1     -4.89      0.00
   -5   11    2    -34.98      0.00
   -5   11    5     14.02      0.00
   -5   11    8     13.97      0.00
   -5   11   11      4.86      0.00
   -5   11   14     -5.90      0.00
   -5   11   17     -3.46      0.00
   -5   11   20     -3.15      0.00
   -5   11   23     -6.38      0.00
   -5   11   26      4.39      0.00
   -5   11   29      6.86      0.00
   -5   11   32     -1.32      0.00
   -5   11   35     -8.95      0.00
   -5   11   38      9.20      0.00
   -5   11   41      2.48      0.00
   -5   11   44      0.92      0.00
   -5   11   47      5.41      0.00
   -5   11   50      1.62      0.00
   -5   11   53      1.19      0.00
    5    6   53     -0.63      0.00
    5    6   50      2.99      0.00
    5    6   47      2.42      0.00
    5    6   44     -2.12      0.00
    5    6   41     -0.76      0.00
    5    6   38      8.34      0.00
    5    6   35     -6.12      0.00
    5    6   32     -2.01      0.00
    5    6   29      5.42      0.00
    5    6   26      4.37      0.00
    5    6   23     -6.42      0.00
    5    6   20     -2.78      0.00
    5    6   17     -4.92      0.00
    5    6   14     -7.38      0.00
    5    6   11      3.09      0.00
    5    6    8     10.44      0.00
    5    6    5     16.67      0.00
    5    6    2    -31.38      0.00
   -6   11    1      0.11      0.00
   -6   11    4     12.75      0.00
   -6   11    7     -6.84      0.00
   -6   11   10     -7.75      0.00
   -6   11   13     -6.92      0.00
   -6   11   16     13.10      0.00
   -6   11   19     -2.52      0.00
   -6   11   22     -2.53      0.00
   -6   11   25      1.91      0.00
   -6   11   28     -6.18      0.00
   -6   11   31     -2.65      0.00
   -6   11   34      5.24      0.00
   -6   11   37     -0.71      0.00
   -6   11   40     -6.70      0.00
   -6   11   43      2.79      0.00
   -6   11   46      0.37      0.00
   -6   11   49      2.53      0.00
   -6   11   52     -2.24      0.00
    4    7   54      3.37      0.00
    4    7   51     -1.20      0.00
    4    7   48      0.32      0.00
    4    7   45     -0.40      0.00
    4    7   42     -3.81      0.00
    4    7   39     -0.51      0.00
    4    7   36      1.18      0.00
    4    7   33      0.83      0.00
    4    7   30     -7.97      0.00
    4    7   27      9.84      0.00
    4    7   24      7.14      0.00
    4    7   21     -3.90      0.00
    4    7   18      7.09      0.00
    4    7   15      2.37      0.00
    4    7   12     -7.06      0.00
    4    7    9     -2.74      0.00
    4    7    6      3.93      0.00
    4    7    3     -6.63      0.00
   -7   11    0     13.60      0.00
   -7   11    3     16.30      0.00
   -7   11    6     15.61      0.00
   -7   11    9    -18.33      0.00
   -7   11   12     -8.80      0.00
   -7   11   15      0.95      0.00
   -7   11   18     -4.93      0.00
   -7   11   21     15.22      0.00
   -7   11   24      6.16      0.00
   -7   11   27     -2.26      0.00
   -7   11   30     -2.07      0.00
   -7   11   33     -0.40      0.00
   -7   11   36      4.66      0.00
   -7   11   39      0.37      0.00
   -7   11   42      2.65      0.00
   -7   11   45      2.64      0.00
   -7   11   48     -0.10      0.00
   -7   11   51      1.57      0.00
    3    8   52      1.50      0.00
    3    8   49      1.36      0.00
    3    8   46     -3.95      0.00
    3    8   43     -2.46      0.00
    3    8   40     -0.34      0.00
    3    8   37     -3.16      0.00
    3    8   34     -1.66      0.00
    3    8   31      5.27      0.00
    3    8   28      0.35      0.00
    3    8   25     -5.96      0.00
    3    8   22     -0.93      0.00
    3    8   19     -0.90      0.00
    3    8   16      4.72      0.00
    3    8   13      8.55      0.00
    3    8   10     -2.78      0.00
    3    8    7    -16.10      0.00
    3    8    4     -9.03      0.00
    3    8    1      5.42      0.00
   -8   11    2      7.21      0.00
   -8   11    5    -21.83      0.00
   -8   11    8      0.51      0.00
   -8   11   11      8.13      0.00
   -8   11   14      3.50      0.00
   -8   11   17      0.45      0.00
   -8   11   20     -6.95      0.00
   -8   11   23     -2.90      0.00
   -8   11   26      0.39      0.00
   -8   11   29      0.45      0.00
   -8   11   32     -0.08      0.00
   -8   11   35     -3.36      0.00
   -8   11   38      0.15      0.00
   -8   11   41      2.67      0.00
   -8   11   44      1.76      0.00
   -8   11   47      3.83      0.00
   -8   11   50      2.37      0.00
   -8   11   53      6.46      0.00
    2    9   50      3.35      0.00
    2    9   47     -0.73      0.00
    2    9   44     -3.19      0.00
    2    9   41      3.65      0.00
    2    9   38      1.12      0.00
    2    9   35     -5.32      0.00
    2    9   32      6.86      0.00
    2    9   29      6.59      0.00
    2    9   26      6.08      0.00
    2    9   23     -7.49      0.00
    2    9   20     -8.98      0.00
    2    9   17      5.83      0.00
    2    9   14     -5.36      0.00
    2    9   11      9.00      0.00
    2    9    8     10.37      0.00
    2    9    5      5.44      0.00
    2    9    2     -2.44      0.00
   -9   11    1    -22.15      0.00
   -9   11    4     -0.53      0.00
   -9   11    7     -7.08      0.00
   -9   11   10    -21.59      0.00
   -9   11   13     14.09      0.00
   -9   11   16     16.29      0.00
   -9   11   19     -4.95      0.00
   -9   11   22     -4.78      0.00
   -9   11   25     -4.08      0.00
   -9   11   28     -6.32      0.00
   -9   11   31     -1.51      0.00
   -9   11   34      2.39      0.00
   -9   11   37     -0.87      0.00
   -9   11   40     -2.39      0.00
   -9   11   43     -3.69      0.00
   -9   11   46     -0.44      0.00
   -9   11   49      0.54      0.00
   -9   11   52     -3.99      0.00
    1   10   51     -0.70      0.00
    1   10   48      0.42      0.00
    1   10   45     -4.19      0.00
    1   10   42      3.56      0.00
    1   10   39      2.75      0.00
    1   10   36     -2.81      0.00
    1   10   33      4.24      0.00
    1   10   30     -1.01      0.00
    1   10   27     -0.32      0.00
    1   10   24     -0.82      0.00
    1   10   21      4.90      0.00
    1   10   18     -5.03      0.00
    1   10   15     -6.39      0.00
    1   10   12     -2.05      0.00
    1   10    9      7.80      0.00
    1   10    6     10.64      0.00
    1   10    3     -5.27      0.00
  -10   11    0      2.19      0.00
  -10   11    3     -0.81      0.00
  -10   11    6     13.49      0.00
  -10   11    9      0.81      0.00
  -10   11   12      2.47      0.00
  -10   11   15     -3.34      0.00
  -10   11   18     -6.33      0.00
  -10   11   21      0.18      0.00
  -10   11   24      2.83      0.00
  -10   11   27      3.79      0.00
  -10   11   30     -2.44      0.00
  -10   11   33      3.97      0.00
  -10   11   36      2.42      0.00
  -10   11   39     -3.47      0.00
  -10   11   42      1.11      0.00
  -10   11   45      2.36      0.00
  -10   11   48      1.90      0.00
  -10   11   51     -6.01      0.00
    0   11   49      2.67      0.00
    0   11   46     -3.88      0.00
    0   11   43      1.14      0.00
    0   11   40      0.47      0.00
    0   11   37     -4.90      0.00
    0   11   34     -3.48      0.00
    0   11   31      6.58      0.00
    0   11   28    -10.37      0.00
    0   11   25     -8.34      0.00
    0   11   22     -1.12      0.00
    0   11   19      1.26      0.00
    0   11   16      3.01      0.00
    0   11   13     -6.74      0.00
    0   11   10     -1.37      0.00
    0   11    7    -16.32      0.00
    0   11    4     -9.83      0.00
    0   11    1      1.27      0.00
  -11   11    2      5.52      0.00
  -11   11    5      2.70      0.00
  -11   11    8     -1.22      0.00
  -11   11   11     18.04      0.00
  -11   11   14      8.33      0.00
  -11   11   17    -18.42      0.00
  -11   11   20     -6.44      0.00
  -11   11   23     -5.50      0.00
  -11   11   26      5.07      0.00
  -11   11   29     -2.78      0.00
  -11   11   32      7.64      0.00
  -11   11   35     -1.56      0.00
  -11   11   38     -3.62      0.00
  -11   11   41     -1.38      0.00
  -11   11   44      6.08      0.00
  -11   11   47     -0.58      0.00
  -11   11   50     -0.38      0.00
  -12   11   49     -3.10      0.00
  -12   11   46     -0.73      0.00
  -12   11   43      1.61      0.00
  -12   11   40      3.16      0.00
  -12   11   37     -2.29      0.00
  -12   11   34     -1.45      0.00
  -12   11   31     -0.29      0.00
  -12   11   28      1.28      0.00
  -12   11   25     -0.72      0.00
  -12   11   22     -2.38      0.00
  -12   11   19      4.71      0.00
  -12   11   16      1.54      0.00
  -12   11   13     -2.99      0.00
  -12   11   10     -2.97      0.00
  -12   11    7     -3.35      0.00
  -12   11    4     -6.88      0.00
  -12   11    1      2.84      0.00
   -1   12    2      2.60      0.00
   -1   12    5     -2.92      0.00
   -1   12    8     -8.63      0.00
   -1   12   11      0.13      0.00
   -1   12   14      1.93      0.00
   -1   12   17      3.89      0.00
   -1   12   20     -2.33      0.00
   -1   12   23     -2.82      0.00
   -1   12   26      1.51      0.00
   -1   12   29     -2.84      0.00
   -1   12   32     -4.20      0.00
   -1   12   35     -4.77      0.00
   -1   12   38      0.57      0.00
   -1   12   41      0.81      0.00
   -1   12   44      2.19      0.00
   -1   12   47      0.86      0.00
  -12   10   50      1.43      0.00
  -12   10   47      3.56      0.00
  -12   10   44      0.16      0.00
  -12   10   41      2.11      0.00
  -12   10   38      1.36      0.00
  -12   10   35      0.81      0.00
  -12   10   32      3.00      0.00
  -12   10   29     -6.38      0.00
  -12   10   26     -2.99      0.00
  -12   10   23    -13.44      0.00
  -12   10   20     15.94      0.00
  -12   10   17     12.29      0.00
  -12   10   14    -12.15      0.00
  -12   10   11    -10.64      0.00
  -12   10    8      2.92      0.00
  -12   10    5     26.03      0.00
  -12   10    2      3.97      0.00
   -2   12    1    -20.98      0.00
   -2   12    4     -8.26      0.00
   -2   12    7      1.05      0.00
   -2   12   10      8.48      0.00
   -2   12   13    -14.57      0.00
   -2   12   16      2.16      0.00
   -2   12   19    -13.88      0.00
   -2   12   22     -0.72      0.00
   -2   12   25     12.01      0.00
   -2   12   28     -1.90      0.00
   -2   12   31     -9.65      0.00
   -2   12   34     -9.20      0.00
   -2   12   37      3.74      0.00
   -2   12   40     -2.40      0.00
   -2   12   43      1.16      0.00
   -2   12   46      0.02      0.00
  -12    9   51     -1.21      0.00
  -12    9   48      0.21      0.00
  -12    9   45     -0.14      0.00
  -12    9   42     -0.37      0.00
  -12    9   39      2.22      0.00
  -12    9   36      1.29      0.00
  -12    9   33      2.18      0.00
  -12    9   30      0.50      0.00
  -12    9   27      3.44      0.00
  -12    9   24     -3.34      0.00
  -12    9   21      3.21      0.00
  -12    9   18      1.08      0.00
  -12    9   15     -2.46      0.00
  -12    9   12     -0.13      0.00
  -12    9    9      3.65      0.00
  -12    9    6     10.56      0.00
  -12    9    3     -3.59      0.00
   -3   12    0      4.83      0.00
   -3   12    3      2.45      0.00
   -3   12    6      8.08      0.00
   -3   12    9      0.77      0.00
   -3   12   12      6.32      0.00
   -3   12   15      1.16      0.00
   -3   12   18     -4.03      0.00
   -3   12   21      0.55      0.00
   -3   12   24     -0.46      0.00
   -3   12   27     -2.60      0.00
   -3   12   30     -0.39      0.00
   -3   12   33      2.74      0.00
   -3   12   36      2.05      0.00
   -3   12   39      2.85      0.00
   -3   12   42     -2.43      0.00
   -3   12   45     -2.37      0.00
   -3   12   48     -3.21      0.00
  -12    8   52      2.92      0.00
  -12    8   49      3.97      0.00
  -12    8   46     -2.29      0.00
  -12    8   43     -1.91      0.00
  -12    8   40     -2.08      0.00
  -12    8   37      0.46      0.00
  -12    8   34     -3.82      0.00
  -12    8   31     -9.96      0.00
  -12    8   28      4.62      0.00
  -12    8   25      0.69      0.00
  -12    8   22      7.23      0.00
  -12    8   19      3.49      0.00
  -12    8   16    -17.61      0.00
  -12    8   13     -5.20      0.00
  -12    8   10     22.03      0.00
  -12    8    7      3.73      0.00
  -12    8    4    -23.51      0.00
  -12    8    1    -17.76      0.00
   -4   12    2      6.81      0.00
   -4   12    5     22.38      0.00
   -4   12    8     -1.11      0.00
   -4   12   11     -2.13      0.00
   -4   12   14     -9.90      0.00
   -4   12   17      2.08      0.00
   -4   12   20      7.20      0.00
   -4   12   23      4.28      0.00
   -4   12   26     -9.83      0.00
   -4   12   29     -9.67      0.00
   -4   12   32      3.20      0.00
   -4   12   35      7.92      0.00
   -4   12   38      3.77      0.00
   -4   12   41     -5.65      0.00
   -4   12   44      2.96      0.00
   -4   12   47     -0.68      0.00
  -12    7   50      3.55      0.00
  -12    7   47      2.01      0.00
  -12    7   44      3.72      0.00
  -12    7   41      2.18      0.00
  -12    7   38     -2.79      0.00
  -12    7   35     -0.76      0.00
  -12    7   32      7.05      0.00
  -12    7   29     -7.94      0.00
  -12    7   26      0.14      0.00
  -12    7   23      5.92      0.00
  -12    7   20     -1.89      0.00
  -12    7   17     -3.22      0.00
  -12    7   14      9.76      0.00
  -12    7   11      0.55      0.00
  -12    7    8     -3.37      0.00
  -12    7    5     -0.49      0.00
  -12    7    2     -5.57      0.00
   -5   12    1      6.32      0.00
   -5   12    4     -4.68      0.00
   -5   12    7     -2.94      0.00
   -5   12   10     -1.69      0.00
   -5   12   13     -4.63      0.00
   -5   12   16      3.26      0.00
   -5   12   19     -6.18      0.00
   -5   12   22     -1.01      0.00
   -5   12   25      1.75      0.00
   -5   12   28     -1.46      0.00
   -5   12   31      1.61      0.00
   -5   12   34      0.46      0.00
   -5   12   37     -0.91      0.00
   -5   12   40     -5.19      0.00
   -5   12   43     -1.54      0.00
   -5   12   46      2.56      0.00
   -5   12   49     -1.01      0.00
    6    6   51     -1.10      0.00
    6    6   48     -0.58      0.00
    6    6   45      0.49      0.00
    6    6   42      2.02      0.00
    6    6   39     -2.59      0.00
    6    6   36     -0.99      0.00
    6    6   33      3.41      0.00
    6    6   30      8.37      0.00
    6    6   27      8.19      0.00
    6    6   24     -7.53      0.00
    6    6   21     -3.95      0.00
    6    6   18      5.35      0.00
    6    6   15      5.41      0.00
    6    6   12      8.81      0.00
    6    6    9    -13.41      0.00
    6    6    6    -18.46      0.00
    6    6    3     10.17      0.00
   -6   12    0     30.40      0.00
   -6   12    3     12.05      0.00
   -6   12    6    -19.26      0.00
   -6   12    9     -9.63      0.00
   -6   12   12      9.08      0.00
   -6   12   15      7.87      0.00
   -6   12   18      5.53      0.00
   -6   12   21     -6.05      0.00
   -6   12   24     -7.76      0.00
   -6   12   27      7.08      0.00
   -6   12   30      7.02      0.00
   -6   12   33      4.95      0.00
   -6   12   36      0.95      0.00
   -6   12   39     -3.62      0.00
   -6   12   42      2.13      0.00
   -6   12   45      0.73      0.00
   -6   12   48     -0.73      0.00
   -6   12   51     -2.11      0.00
    5    7   52     -1.67      0.00
    5    7   49      2.11      0.00
    5    7   46     -0.29      0.00
    5    7   43     -2.55      0.00
    5    7   40     -3.28      0.00
    5    7   37     -1.14      0.00
    5    7   34     -0.15      0.00
    5    7   31     -0.36      0.00
    5    7   28     -3.74      0.00
    5    7   25      1.77      0.00
    5    7   22      1.80      0.00
    5    7   19     -6.32      0.00
    5    7   16      3.10      0.00
    5    7   13     -5.58      0.00
    5    7   10     -5.19      0.00
    5    7    7     -7.08      0.00
    5    7    4     -4.19      0.00
    5    7    1      5.05      0.00
   -7   12    2     -0.98      0.00
   -7   12    5      3.18      0.00
   -7   12    8     -0.23      0.00
   -7   12   11      0.70      0.00
   -7   12   14     10.90      0.00
   -7   12   17     -4.49      0.00
   -7   12   20     -4.35      0.00
   -7   12   23      6.59      0.00
   -7   12   26      1.77      0.00
   -7   12   29     -7.41      0.00
   -7   12   32      0.15      0.00
   -7   12   35     -3.00      0.00
   -7   12   38      0.47      0.00
   -7   12   41      3.89      0.00
   -7   12   44      2.80      0.00
   -7   12   47      1.37      0.00
   -7   12   50     -1.29      0.00
    4    8   50      3.17      0.00
    4    8   47      2.63      0.00
    4    8   44      1.22      0.00
    4    8   41     -7.33      0.00
    4    8   38      3.66      0.00
    4    8   35      5.33      0.00
    4    8   32      2.26      0.00
    4    8   29     -7.24      0.00
    4    8   26     -9.12      0.00
    4    8   23      3.57      0.00
    4    8   20      7.82      0.00
    4    8   17      0.15      0.00
    4    8   14     -8.35      0.00
    4    8   11     -1.28      0.00
    4    8    8      0.99      0.00
    4    8    5     19.26      0.00
    4    8    2      5.33      0.00
   -8   12    1    -19.70      0.00
   -8   12    4    -24.07      0.00
   -8   12    7      5.04      0.00
   -8   12   10     23.85      0.00
   -8   12   13     -5.81      0.00
   -8   12   16    -16.03      0.00
   -8   12   19      3.23      0.00
   -8   12   22      7.48      0.00
   -8   12   25     -0.26      0.00
   -8   12   28      4.35      0.00
   -8   12   31     -6.92      0.00
   -8   12   34     -8.77      0.00
   -8   12   37     -0.96      0.00
   -8   12   40      0.79      0.00
   -8   12   43     -1.66      0.00
   -8   12   46     -0.82      0.00
   -8   12   49      3.56      0.00
   -8   12   52     -1.35      0.00
    3    9   51     -2.05      0.00
    3    9   48      3.48      0.00
    3    9   45     -3.30      0.00
    3    9   42     -0.11      0.00
    3    9   39      2.21      0.00
    3    9   36      4.14      0.00
    3    9   33      0.48      0.00
    3    9   30     -1.89      0.00
    3    9   27     -0.09      0.00
    3    9   24      0.33      0.00
    3    9   21      1.06      0.00
    3    9   18     -5.92      0.00
    3    9   15      0.87      0.00
    3    9   12      6.02      0.00
    3    9    9      4.12      0.00
    3    9    6      9.87      0.00
    3    9    3      3.39      0.00
   -9   12    0      3.72      0.00
   -9   12    3     -4.10      0.00
   -9   12    6     10.70      0.00
   -9   12    9     -1.99      0.00
   -9   12   12     -0.99      0.00
   -9   12   15     -5.13      0.00
   -9   12   18      0.32      0.00
   -9   12   21      4.04      0.00
   -9   12   24     -2.60      0.00
   -9   12   27      0.25      0.00
   -9   12   30     -1.31      0.00
   -9   12   33      7.07      0.00
   -9   12   36      4.87      0.00
   -9   12   39      3.39      0.00
   -9   12   42      0.40      0.00
   -9   12   45      0.62      0.00
   -9   12   48     -0.89      0.00
   -9   12   51      1.85      0.00
    2   10   49     -2.29      0.00
    2   10   46      0.48      0.00
    2   10   43     -1.97      0.00
    2   10   40      1.60      0.00
    2   10   37      3.26      0.00
    2   10   34     -4.83      0.00
    2   10   31     -8.84      0.00
    2   10   28      0.71      0.00
    2   10   25     10.89      0.00
    2   10   22     -1.24      0.00
    2   10   19    -10.84      0.00
    2   10   16     -0.81      0.00
    2   10   13    -10.81      0.00
    2   10   10      6.47      0.00
    2   10    7      1.22      0.00
    2   10    4     -9.09      0.00
    2   10    1    -19.38      0.00
  -10   12    2      5.47      0.00
  -10   12    5     27.01      0.00
  -10   12    8      2.96      0.00
  -10   12   11    -10.55      0.00
  -10   12   14    -13.10      0.00
  -10   12   17      8.28      0.00
  -10   12   20     16.24      0.00
  -10   12   23    -15.85      0.00
  -10   12   26     -4.19      0.00
  -10   12   29     -6.53      0.00
  -10   12   32      5.95      0.00
  -10   12   35      2.04      0.00
  -10   12   38      4.58      0.00
  -10   12   41      2.61      0.00
  -10   12   44      0.52      0.00
  -10   12   47      1.98      0.00
  -10   12   50      0.69      0.00
    1   11   47     -0.91      0.00
    1   11   44     -0.50      0.00
    1   11   41      1.49      0.00
    1   11   38      1.86      0.00
    1   11   35     -8.78      0.00
    1   11   32     -2.82      0.00
    1   11   29     -0.06      0.00
    1   11   26      4.47      0.00
    1   11   23     -1.53      0.00
    1   11   20     -0.48      0.00
    1   11   17      1.77      0.00
    1   11   14      3.49      0.00
    1   11   11      3.34      0.00
    1   11    8    -11.54      0.00
    1   11    5     -5.19      0.00
    1   11    2      1.60      0.00
  -11   12    1      4.51      0.00
  -11   12    4     -5.09      0.00
  -11   12    7     -4.07      0.00
  -11   12   10     -3.22      0.00
  -11   12   13     -1.39      0.00
  -11   12   16      1.16      0.00
  -11   12   19      3.33      0.00
  -11   12   22     -2.64      0.00
  -11   12   25     -0.55      0.00
  -11   12   28      1.97      0.00
  -11   12   31      1.02      0.00
  -11   12   34      1.91      0.00
  -11   12   37     -4.91      0.00
  -11   12   40     -2.31      0.00
  -11   12   43     -2.07      0.00
  -11   12   46      0.07      0.00
  -11   12   49     -2.90      0.00
    0   12   48     -0.25      0.00
    0   12   45      1.72      0.00
    0   12   42     -2.36      0.00
    0   12   39     -0.25      0.00
    0   12   36     -4.71      0.00
    0   12   33     -1.49      0.00
    0   12   30      0.94      0.00
    0   12   27      9.54      0.00
    0   12   24     -5.52      0.00
    0   12   21    -15.52      0.00
    0   12   18      7.97      0.00
    0   12   15      8.75      0.00
    0   12   12      5.02      0.00
    0   12    9      2.14      0.00
    0   12    6     -7.46      0.00
    0   12    3      6.54      0.00
    0   12    0     17.29      0.00
  -12   12    3      5.14      0.00
  -12   12    6    -11.32      0.00
  -12   12    9    -17.42      0.00
  -12   12   12      4.00      0.00
  -12   12   15     16.60      0.00
  -12   12   18     -0.23      0.00
  -12   12   21    -10.39      0.00
  -12   12   24     -3.88      0.00
  -12   12   27      3.48      0.00
  -12   12   30     10.17      0.00
  -12   12   33      3.06      0.00
  -12   12   36      2.79      0.00
  -12   12   39      1.23      0.00
  -12   12   42      1.28      0.00
  -12   12   45     -1.58      0.00
  -12   12   48      1.06      0.00
  -13   12   47      0.54      0.00
  -13   12   44      3.69      0.00
  -13   12   41      2.76      0.00
  -13   12   38      4.15      0.00
  -13   12   35      0.93      0.00
  -13   12   32      0.33      0.00
  -13   12   29     -4.32      0.00
  -13   12   26      3.07      0.00
  -13   12   23     -5.77      0.00
  -13   12   20     -3.34      0.00
  -13   12   17      0.94      0.00
  -13   12   14      5.89      0.00
  -13   12   11     -0.49      0.00
  -13   12    8      1.81      0.00
  -13   12    5     -0.45      0.00
  -13   12    2    -10.13      0.00
   -1   13    1      2.53      0.00
   -1   13    4      6.90      0.00
   -1   13    7      4.23      0.00
   -1   13   10     -9.11      0.00
   -1   13   13     -1.61      0.00
   -1   13   16      3.86      0.00
   -1   13   19     -0.60      0.00
   -1   13   22     -4.52      0.00
   -1   13   25     -0.74      0.00
   -1   13   28      3.60      0.00
   -1   13   31      1.43      0.00
   -1   13   34     -4.15      0.00
   -1   13   37     -2.30      0.00
   -1   13   40     -3.38      0.00
   -1   13   43      4.22      0.00
   -1   13   46     -1.16      0.00
  -13   11   48      0.41      0.00
  -13   11   45      1.69      0.00
  -13   11   42      1.30      0.00
  -13   11   39      1.73      0.00
  -13   11   36      0.97      0.00
  -13   11   33      1.26      0.00
  -13   11   30     -1.39      0.00
  -13   11   27      3.41      0.00
  -13   11   24      5.25      0.00
  -13   11   21      4.92      0.00
  -13   11   18      7.42      0.00
  -13   11   15     -8.63      0.00
  -13   11   12    -13.79      0.00
  -13   11    9      3.11      0.00
  -13   11    6      5.93      0.00
  -13   11    3     -6.16      0.00
   -2   13    0      9.24      0.00
   -2   13    3     10.16      0.00
   -2   13    6      4.20      0.00
   -2   13    9      1.47      0.00
   -2   13   12     -3.42      0.00
   -2   13   15     -1.95      0.00
   -2   13   18     -1.26      0.00
   -2   13   21      2.56      0.00
   -2   13   24      8.00      0.00
   -2   13   27     -3.36      0.00
   -2   13   30     -2.95      0.00
   -2   13   33      2.89      0.00
   -2   13   36     -2.15      0.00
   -2   13   39      2.87      0.00
   -2   13   42     -2.93      0.00
   -2   13   45      0.73      0.00
  -13   10   49     -1.70      0.00
  -13   10   46      0.76      0.00
  -13   10   43     -0.11      0.00
  -13   10   40     -1.55      0.00
  -13   10   37     -2.49      0.00
  -13   10   34      0.36      0.00
  -13   10   31     -0.29      0.00
  -13   10   28     -3.82      0.00
  -13   10   25     -1.37      0.00
  -13   10   22      1.68      0.00
  -13   10   19      6.11      0.00
  -13   10   16      1.48      0.00
  -13   10   13     -2.94      0.00
  -13   10   10     -6.83      0.00
  -13   10    7     -5.43      0.00
  -13   10    4      1.16      0.00
  -13   10    1      3.56      0.00
   -3   13    2     -3.22      0.00
   -3   13    5     -5.84      0.00
   -3   13    8     -2.30      0.00
   -3   13   11      6.54      0.00
   -3   13   14      4.58      0.00
   -3   13   17     -5.38      0.00
   -3   13   20     -5.88      0.00
   -3   13   23      6.14      0.00
   -3   13   26      1.51      0.00
   -3   13   29     -5.29      0.00
   -3   13   32     -1.55      0.00
   -3   13   35     -0.82      0.00
   -3   13   38      1.68      0.00
   -3   13   41      0.79      0.00
   -3   13   44     -1.97      0.00
  -13    9   50      0.39      0.00
  -13    9   47      2.08      0.00
  -13    9   44     -0.03      0.00
  -13    9   41     -1.97      0.00
  -13    9   38      3.84      0.00
  -13    9   35      2.55      0.00
  -13    9   32      0.50      0.00
  -13    9   29     -3.44      0.00
  -13    9   26      6.53      0.00
  -13    9   23     -6.50      0.00
  -13    9   20     -6.92      0.00
  -13    9   17     -4.97      0.00
  -13    9   14     -0.89      0.00
  -13    9   11      5.80      0.00
  -13    9    8      7.60      0.00
  -13    9    5      7.70      0.00
  -13    9    2     -3.90      0.00
   -4   13    1     -1.29      0.00
   -4   13    4      6.34      0.00
   -4   13    7    -11.86      0.00
   -4   13   10      2.95      0.00
   -4   13   13     -2.99      0.00
   -4   13   16      3.66      0.00
   -4   13   19      0.03      0.00
   -4   13   22     -1.22      0.00
   -4   13   25     -4.29      0.00
   -4   13   28     -4.73      0.00
   -4   13   31      1.21      0.00
   -4   13   34      0.22      0.00
   -4   13   37     -2.93      0.00
   -4   13   40     -5.82      0.00
   -4   13   43      0.35      0.00
  -13    8   48      0.24      0.00
  -13    8   45     -1.74      0.00
  -13    8   42     -0.59      0.00
  -13    8   39      0.94      0.00
  -13    8   36      2.15      0.00
  -13    8   33      1.83      0.00
  -13    8   30     -1.22      0.00
  -13    8   27      3.42      0.00
  -13    8   24      0.95      0.00
  -13    8   21      6.35      0.00
  -13    8   18     -2.86      0.00
  -13    8   15     -8.30      0.00
  -13    8   12      0.38      0.00
  -13    8    9      6.10      0.00
  -13    8    6      9.02      0.00
  -13    8    3     -8.21      0.00
   -5   13    0      3.38      0.00
   -5   13    3     14.04      0.00
   -5   13    6     10.01      0.00
   -5   13    9     -1.78      0.00
   -5   13   12     -2.90      0.00
   -5   13   15     -4.60      0.00
   -5   13   18     -1.87      0.00
   -5   13   21     10.62      0.00
   -5   13   24     -0.58      0.00
   -5   13   27     -1.92      0.00
   -5   13   30     -2.43      0.00
   -5   13   33      3.70      0.00
   -5   13   36      2.89      0.00
   -5   13   39     -2.56      0.00
   -5   13   42      0.88      0.00
   -5   13   45     -1.66      0.00
  -13    7   49      3.48      0.00
  -13    7   46     -2.42      0.00
  -13    7   43      0.54      0.00
  -13    7   40      2.44      0.00
  -13    7   37     -3.62      0.00
  -13    7   34     -3.98      0.00
  -13    7   31      0.04      0.00
  -13    7   28      3.51      0.00
  -13    7   25     -8.12      0.00
  -13    7   22     -0.99      0.00
  -13    7   19      7.06      0.00
  -13    7   16      3.82      0.00
  -13    7   13      3.09      0.00
  -13    7   10     -0.70      0.00
  -13    7    7     -8.49      0.00
  -13    7    4    -13.22      0.00
  -13    7    1     -0.63      0.00
   -6   13    2     10.86      0.00
   -6   13    5     -4.41      0.00
   -6   13    8     -8.28      0.00
   -6   13   11     12.82      0.00
   -6   13   14      2.76      0.00
   -6   13   17     -1.65      0.00
   -6   13   20     -4.48      0.00
   -6   13   23     -1.38      0.00
   -6   13   26      1.40      0.00
   -6   13   29     -2.04      0.00
   -6   13   32      0.95      0.00
   -6   13   35     -1.19      0.00
   -6   13   38      0.07      0.00
   -6   13   41      4.01      0.00
   -6   13   44      3.33      0.00
   -6   13   47     -1.56      0.00
    6    7   50     -3.36      0.00
    6    7   47      1.54      0.00
    6    7   44      2.48      0.00
    6    7   41      1.06      0.00
    6    7   38      1.12      0.00
    6    7   35     -0.14      0.00
    6    7   32     -0.76      0.00
    6    7   29      0.11      0.00
    6    7   26      4.28      0.00
[truncated: 1,215,223 more chars]
